# Supplementary material for: Integrated Analysis of Necroptosis-Related Genes for Prognosis, Immune Microenvironment Infiltration, and Drug Sensitivity in Colon Cancer
Source: Front Med (Lausanne). 2022 Apr 11;9:845271. doi: 10.3389/fmed.2022.845271 (PMC9036446; doi:10.3389/fmed.2022.845271)
Supplement: Supplementary file 2 [file Data_Sheet_2.xls]

## Sheet: Table S1
Table S1. Basic information of datasets included in this study.
Accession number/Source	Platform	Number of patients	Number of normal patients	Survival data
GEO: GSE39582	GPL570	562	0	OS
GEO: GSE17536	GPL570	177	0	OS
TCGA:CORD	TCGA	433	41	OS

## Sheet: Table S2
Table S2. 76 necroptosis-related genes
Gene Symbol	Description	Source
FADD	Fas associated via death domain	Harari-Steinfeld R, Gefen M, Simerzin A, Zorde-Khvalevsky E, Rivkin M, Ella E, Friehmann T, Gerlic M, Zucman-Rossi J, Caruso S, Leveille M, Estall JL, Goldenberg DS, Giladi H, Galun E, Bromberg Z. The lncRNA H19-Derived MicroRNA-675 Promotes Liver Necroptosis by Targeting FADD. Cancers (Basel). 2021 Jan 22;13(3):411. doi: 10.3390/cancers13030411. PMID: 33499244; PMCID: PMC7866230.
FAS	Fas cell surface death receptor	Wu J, Chen X, Zhang J, Chen J, Wang Y, Wei T, Ma J, Li Y, Mo T, He Z, Zhang H. Tachyplesin induces apoptosis in non-small cell lung cancer cells and enhances the chemosensitivity of A549/DDP cells to cisplatin by activating Fas and necroptosis pathway. Chem Biol Drug Des. 2021 Apr;97(4):809-820. doi: 10.1111/cbdd.13810. Epub 2020 Dec 5. PMID: 33245189.
FASLG	Fas ligand	Otani T, Matsuda M, Mizokami A, Kitagawa N, Takeuchi H, Jimi E, Inai T, Hirata M. Osteocalcin triggers Fas/FasL-mediated necroptosis in adipocytes via activation of p300. Cell Death Dis. 2018 Dec 13;9(12):1194. doi: 10.1038/s41419-018-1257-7. PMID: 30546087; PMCID: PMC6294257.
MLKL	mixed lineage kinase domain like pseudokinase	Zhu Kaiser WJ, Sridharan H, Huang C, Mandal P, Upton JW, Gough PJ, Sehon CA, Marquis RW, Bertin J, Mocarski ES. Toll-like receptor 3-mediated necrosis via TRIF, RIP3, and MLKL. J Biol Chem. 2013 Oct 25;288(43):31268-79. doi: 10.1074/jbc.M113.462341. Epub 2013 Sep 9. PMID: 24019532; PMCID: PMC3829437.Y, Cui H, Lv J, Li G, Li X, Ye F, Zhong L. Angiotensin II triggers RIPK3-MLKL-mediated necroptosis…
RIPK1	receptor interacting serine/threonine kinase 1	Khuanjing T, Ongnok B, Maneechote C, Siri-Angkul N, Prathumsap N, Arinno A, Chunchai T, Arunsak B, Chattipakorn SC, Chattipakorn N. Acetylcholinesterase inhibitor ameliorates doxorubicin-induced cardiotoxicity through reducing RIP1-mediated necroptosis. Pharmacol Res. 2021 Nov;173:105882. doi: 10.1016/j.phrs.2021.105882. Epub 2021 Sep 13. PMID: 34530122.
RIPK3	receptor interacting serine/threonine kinase 3	Kaiser WJ, Sridharan H, Huang C, Mandal P, Upton JW, Gough PJ, Sehon CA, Marquis RW, Bertin J, Mocarski ES. Toll-like receptor 3-mediated necrosis via TRIF, RIP3, and MLKL. J Biol Chem. 2013 Oct 25;288(43):31268-79. doi: 10.1074/jbc.M113.462341. Epub 2013 Sep 9. PMID: 24019532; PMCID: PMC3829437.
TLR3	toll like receptor 3	Kaiser WJ, Sridharan H, Huang C, Mandal P, Upton JW, Gough PJ, Sehon CA, Marquis RW, Bertin J, Mocarski ES. Toll-like receptor 3-mediated necrosis via TRIF, RIP3, and MLKL. J Biol Chem. 2013 Oct 25;288(43):31268-79. doi: 10.1074/jbc.M113.462341. Epub 2013 Sep 9. PMID: 24019532; PMCID: PMC3829437.
TNF	tumor necrosis factor	Preyat N, Rossi M, Kers J, Chen L, Bertin J, Gough PJ, Le Moine A, Rongvaux A, Van Gool F, Leo O. Intracellular nicotinamide adenine dinucleotide promotes TNF-induced necroptosis in a sirtuin-dependent manner. Cell Death Differ. 2016 Jan;23(1):29-40. doi: 10.1038/cdd.2015.60. Epub 2015 May 22. PMID: 26001219; PMCID: PMC4815976.
TSC1	TSC complex subunit 1	Xie Y, Zhao Y, Shi L, Li W, Chen K, Li M, Chen X, Zhang H, Li T, Matsuzawa-Ishimoto Y, Yao X, Shao D, Ke Z, Li J, Chen Y, Zhang X, Cui J, Cui S, Leng Q, Cadwell K, Li X, Wei H, Zhang H, Li H, Xiao H. Gut epithelial TSC1/mTOR controls RIPK3-dependent necroptosis in intestinal inflammation and cancer. J Clin Invest. 2020 Apr 1;130(4):2111-2128. doi: 10.1172/JCI133264. PMID: 31961824; PMCID: PMC7108…
TRIM11	tripartite motif containing 11	Xie Y, Zhao Y, Shi L, Li W, Chen K, Li M, Chen X, Zhang H, Li T, Matsuzawa-Ishimoto Y, Yao X, Shao D, Ke Z, Li J, Chen Y, Zhang X, Cui J, Cui S, Leng Q, Cadwell K, Li X, Wei H, Zhang H, Li H, Xiao H. Gut epithelial TSC1/mTOR controls RIPK3-dependent necroptosis in intestinal inflammation and cancer. J Clin Invest. 2020 Apr 1;130(4):2111-2128. doi: 10.1172/JCI133264. PMID: 31961824; PMCID: PMC7108…
CASP8	caspase 8	Fritsch M, Günther SD, Schwarzer R, Albert MC, Schorn F, Werthenbach JP, Schiffmann LM, Stair N, Stocks H, Seeger JM, Lamkanfi M, Krönke M, Pasparakis M, Kashkar H. Caspase-8 is the molecular switch for apoptosis, necroptosis and pyroptosis. Nature. 2019 Nov;575(7784):683-687. doi: 10.1038/s41586-019-1770-6. Epub 2019 Nov 20. PMID: 31748744.
ZBP1	Z-DNA binding protein 1	Yang D, Liang Y, Zhao S, Ding Y, Zhuang Q, Shi Q, Ai T, Wu SQ, Han J. ZBP1 mediates interferon-induced necroptosis. Cell Mol Immunol. 2020 Apr;17(4):356-368. doi: 10.1038/s41423-019-0237-x. Epub 2019 May 10. PMID: 31076724; PMCID: PMC7109092.
MAPK8	mitogen-activated protein kinase 8	Wang Y, Zhao M, He S, Luo Y, Zhao Y, Cheng J, Gong Y, Xie J, Wang Y, Hu B, Tian L, Liu X, Li C, Huang Q. Necroptosis regulates tumor repopulation after radiotherapy via RIP1/RIP3/MLKL/JNK/IL8 pathway. J Exp Clin Cancer Res. 2019 Nov 9;38(1):461. doi: 10.1186/s13046-019-1423-5. PMID: 31706322; PMCID: PMC6842489.
IPMK	inositol polyphosphate multikinase	Dovey CM, Diep J, Clarke BP, Hale AT, McNamara DE, Guo H, Brown NW Jr, Cao JY, Grace CR, Gough PJ, Bertin J, Dixon SJ, Fiedler D, Mocarski ES, Kaiser WJ, Moldoveanu T, York JD, Carette JE. MLKL Requires the Inositol Phosphate Code to Execute Necroptosis. Mol Cell. 2018 Jun 7;70(5):936-948.e7. doi: 10.1016/j.molcel.2018.05.010. Epub 2018 Jun 7. PMID: 29883610; PMCID: PMC5994928.
ITPK1	inositol-tetrakisphosphate 1-kinase	Dovey CM, Diep J, Clarke BP, Hale AT, McNamara DE, Guo H, Brown NW Jr, Cao JY, Grace CR, Gough PJ, Bertin J, Dixon SJ, Fiedler D, Mocarski ES, Kaiser WJ, Moldoveanu T, York JD, Carette JE. MLKL Requires the Inositol Phosphate Code to Execute Necroptosis. Mol Cell. 2018 Jun 7;70(5):936-948.e7. doi: 10.1016/j.molcel.2018.05.010. Epub 2018 Jun 7. PMID: 29883610; PMCID: PMC5994928.
SIRT3	sirtuin 3	Tang X, Li Y, Liu L, Guo R, Zhang P, Zhang Y, Zhang Y, Zhao J, Su J, Sun L, Liu Y. Sirtuin 3 induces apoptosis and necroptosis by regulating mutant p53 expression in small cell lung cancer. Oncol Rep. 2020 Feb;43(2):591-600. doi: 10.3892/or.2019.7439. Epub 2019 Dec 17. PMID: 31894331.
MYC	MYC proto-oncogene, bHLH transcription factor	Seong D, Jeong M, Seo J, Lee JY, Hwang CH, Shin HC, Shin JY, Nam YW, Jo JY, Lee H, Kim HJ, Kim HR, Oh JH, Ha SJ, Kim SJ, Roe JS, Kim W, Cheong JW, Bae KH, Lee SC, Oberst A, Vandenabeele P, Shin DH, Lee EW, Song J. Identification of MYC as an antinecroptotic protein that stifles RIPK1-RIPK3 complex formation. Proc Natl Acad Sci U S A. 2020 Aug 18;117(33):19982-19993. doi: 10.1073/pnas.2000979117. …
TNFRSF1A	TNF receptor superfamily member 1A	Seifert L, Werba G, Tiwari S, Giao Ly NN, Alothman S, Alqunaibit D, Avanzi A, Barilla R, Daley D, Greco SH, Torres-Hernandez A, Pergamo M, Ochi A, Zambirinis CP, Pansari M, Rendon M, Tippens D, Hundeyin M, Mani VR, Hajdu C, Engle D, Miller G. The necrosome promotes pancreatic oncogenesis via CXCL1 and Mincle-induced immune suppression. Nature. 2016 Apr 14;532(7598):245-9. doi: 10.1038/nature17403…
TNFSF10	TNF superfamily member 10	Seifert L, Werba G, Tiwari S, Giao Ly NN, Alothman S, Alqunaibit D, Avanzi A, Barilla R, Daley D, Greco SH, Torres-Hernandez A, Pergamo M, Ochi A, Zambirinis CP, Pansari M, Rendon M, Tippens D, Hundeyin M, Mani VR, Hajdu C, Engle D, Miller G. The necrosome promotes pancreatic oncogenesis via CXCL1 and Mincle-induced immune suppression. Nature. 2016 Apr 14;532(7598):245-9. doi: 10.1038/nature17403…
TNFRSF1B	TNF receptor superfamily member 1B	Borghi A, Verstrepen L, Beyaert R. TRAF2 multitasking in TNF receptor-induced signaling to NF-κB, MAP kinases and cell death. Biochem Pharmacol. 2016 Sep 15;116:1-10. doi: 10.1016/j.bcp.2016.03.009. Epub 2016 Mar 16. PMID: 26993379.
TRAF2	TNF receptor associated factor 2	Borghi A, Verstrepen L, Beyaert R. TRAF2 multitasking in TNF receptor-induced signaling to NF-κB, MAP kinases and cell death. Biochem Pharmacol. 2016 Sep 15;116:1-10. doi: 10.1016/j.bcp.2016.03.009. Epub 2016 Mar 16. PMID: 26993379.
PANX1	pannexin 1	Douanne T, André-Grégoire G, Trillet K, Thys A, Papin A, Feyeux M, Hulin P, Chiron D, Gavard J, Bidère N. Pannexin-1 limits the production of proinflammatory cytokines during necroptosis. EMBO Rep. 2019 Oct 4;20(10):e47840. doi: 10.15252/embr.201947840. Epub 2019 Aug 14. PMID: 31410978; PMCID: PMC6776911.
OTULIN	OTU deubiquitinase with linear linkage specificity	Heger K, Wickliffe KE, Ndoja A, Zhang J, Murthy A, Dugger DL, Maltzman A, de Sousa E Melo F, Hung J, Zeng Y, Verschueren E, Kirkpatrick DS, Vucic D, Lee WP, Roose-Girma M, Newman RJ, Warming S, Hsiao YC, Kőműves LG, Webster JD, Newton K, Dixit VM. OTULIN limits cell death and inflammation by deubiquitinating LUBAC. Nature. 2018 Jul;559(7712):120-124. doi: 10.1038/s41586-018-0256-2. Epub 2018 Jun …
CYLD	CYLD lysine 63 deubiquitinase	Lork M, Verhelst K, Beyaert R. CYLD, A20 and OTULIN deubiquitinases in NF-κB signaling and cell death: so similar, yet so different. Cell Death Differ. 2017 Jul;24(7):1172-1183. doi: 10.1038/cdd.2017.46. Epub 2017 Mar 31. PMID: 28362430; PMCID: PMC5520167.
USP22	ubiquitin specific peptidase 22	Roedig J, Kowald L, Juretschke T, Karlowitz R, Ahangarian Abhari B, Roedig H, Fulda S, Beli P, van Wijk SJ. USP22 controls necroptosis by regulating receptor-interacting protein kinase 3 ubiquitination. EMBO Rep. 2021 Feb 3;22(2):e50163. doi: 10.15252/embr.202050163. Epub 2020 Dec 28. PMID: 33369872; PMCID: PMC7857539.
MAP3K7	mitogen-activated protein kinase kinase kinase 7	Goodall ML, Fitzwalter BE, Zahedi S, Wu M, Rodriguez D, Mulcahy-Levy JM, Green DR, Morgan M, Cramer SD, Thorburn A. The Autophagy Machinery Controls Cell Death Switching between Apoptosis and Necroptosis. Dev Cell. 2016 May 23;37(4):337-349. doi: 10.1016/j.devcel.2016.04.018. PMID: 27219062; PMCID: PMC4886731.
SQSTM1	sequestosome 1	Goodall ML, Fitzwalter BE, Zahedi S, Wu M, Rodriguez D, Mulcahy-Levy JM, Green DR, Morgan M, Cramer SD, Thorburn A. The Autophagy Machinery Controls Cell Death Switching between Apoptosis and Necroptosis. Dev Cell. 2016 May 23;37(4):337-349. doi: 10.1016/j.devcel.2016.04.018. PMID: 27219062; PMCID: PMC4886731.
STAT3	signal transducer and activator of transcription 3	Wang X, Shao X, Gu L, Jiang K, Wang S, Chen J, Fang J, Guo X, Yuan M, Shi J, Ding C, Meng S, Xu Q. Targeting STAT3 enhances NDV-induced immunogenic cell death in prostate cancer cells. J Cell Mol Med. 2020 Apr;24(7):4286-4297. doi: 10.1111/jcmm.15089. Epub 2020 Feb 26. PMID: 32100392; PMCID: PMC7171322.
DIABLO	diablo IAP-binding mitochondrial protein	McComb S, Aguadé-Gorgorió J, Harder L, Marovca B, Cario G, Eckert C, Schrappe M, Stanulla M, von Stackelberg A, Bourquin JP, Bornhauser BC. Activation of concurrent apoptosis and necroptosis by SMAC mimetics for the treatment of refractory and relapsed ALL. Sci Transl Med. 2016 May 18;8(339):339ra70. doi: 10.1126/scitranslmed.aad2986. PMID: 27194728.
DNMT1	DNA methyltransferase 1	Smith AD, Lu C, Payne D, Paschall AV, Klement JD, Redd PS, Ibrahim ML, Yang D, Han Q, Liu Z, Shi H, Hartney TJ, Nayak-Kapoor A, Liu K. Autocrine IL6-Mediated Activation of the STAT3-DNMT Axis Silences the TNFα-RIP1 Necroptosis Pathway to Sustain Survival and Accumulation of Myeloid-Derived Suppressor Cells. Cancer Res. 2020 Aug 1;80(15):3145-3156. doi: 10.1158/0008-5472.CAN-19-3670. Epub 2020 Jun…
CFLAR	CASP8 and FADD like apoptosis regulator	Fiore A, Ugel S, De Sanctis F, Sandri S, Fracasso G, Trovato R, Sartoris S, Solito S, Mandruzzato S, Vascotto F, Hippen KL, Mondanelli G, Grohmann U, Piro G, Carbone C, Melisi D, Lawlor RT, Scarpa A, Lamolinara A, Iezzi M, Fassan M, Bicciato S, Blazar BR, Sahin U, Murray PJ, Bronte V. Induction of immunosuppressive functions and NF-κB by FLIP in monocytes. Nat Commun. 2018 Dec 5;9(1):5193. doi: 1…
BRAF	B-Raf proto-oncogene, serine/threonine kinase	Najafov A, Zervantonakis IK, Mookhtiar AK, Greninger P, March RJ, Egan RK, Luu HS, Stover DG, Matulonis UA, Benes CH, Yuan J. BRAF and AXL oncogenes drive RIPK3 expression loss in cancer. PLoS Biol. 2018 Aug 29;16(8):e2005756. doi: 10.1371/journal.pbio.2005756. PMID: 30157175; PMCID: PMC6114281.
AXL	AXL receptor tyrosine kinase	Najafov A, Zervantonakis IK, Mookhtiar AK, Greninger P, March RJ, Egan RK, Luu HS, Stover DG, Matulonis UA, Benes CH, Yuan J. BRAF and AXL oncogenes drive RIPK3 expression loss in cancer. PLoS Biol. 2018 Aug 29;16(8):e2005756. doi: 10.1371/journal.pbio.2005756. PMID: 30157175; PMCID: PMC6114281.
ID1	inhibitor of DNA binding 1, HLH protein	Tan HY, Wang N, Chan YT, Zhang C, Guo W, Chen F, Zhong Z, Li S, Feng Y. ID1 overexpression increases gefitinib sensitivity in non-small cell lung cancer by activating RIP3/MLKL-dependent necroptosis. Cancer Lett. 2020 Apr 10;475:109-118. doi: 10.1016/j.canlet.2020.01.025. Epub 2020 Jan 28. PMID: 32004572.
CDKN2A	cyclin dependent kinase inhibitor 2A	Medrano RFV, Hunger A, Catani JPP, Strauss BE. Uncovering the immunotherapeutic cycle initiated by p19Arf and interferon-β gene transfer to cancer cells: An inducer of immunogenic cell death. Oncoimmunology. 2017 May 19;6(7):e1329072. doi: 10.1080/2162402X.2017.1329072. PMID: 28811972; PMCID: PMC5543818.
HSPA4	heat shock protein family A (Hsp70) member 4	Johnston AN, Ma Y, Liu H, Liu S, Hanna-Addams S, Chen S, Chen C, Wang Z. Necroptosis-blocking compound NBC1 targets heat shock protein 70 to inhibit MLKL polymerization and necroptosis. Proc Natl Acad Sci U S A. 2020 Mar 24;117(12):6521-6530. doi: 10.1073/pnas.1916503117. Epub 2020 Mar 10. PMID: 32156734; PMCID: PMC7104336.
BCL2	BCL2 apoptosis regulator	Lee KM, Lee H, Han D, Moon WK, Kim K, Oh HJ, Choi J, Hwang EH, Kang SE, Im SA, Lee KH, Ryu HS. Combined the SMAC mimetic and BCL2 inhibitor sensitizes neoadjuvant chemotherapy by targeting necrosome complexes in tyrosine aminoacyl-tRNA synthase-positive breast cancer. Breast Cancer Res. 2020 Nov 25;22(1):130. doi: 10.1186/s13058-020-01367-7. PMID: 33239070; PMCID: PMC7687715.
STUB1	STIP1 homology and U-box containing protein 1	Tang MB, Li YS, Li SH, Cheng Y, Zhang S, Luo HY, Mao CY, Hu ZW, Schisler JC, Shi CH, Xu YM. Anisomycin prevents OGD-induced necroptosis by regulating the E3 ligase CHIP. Sci Rep. 2018 Apr 23;8(1):6379. doi: 10.1038/s41598-018-24414-y. PMID: 29686306; PMCID: PMC5913227.
FLT3	fms related receptor tyrosine kinase 3	Hillert LK, Bettermann-Bethge K, Nimmagadda SC, Fischer T, Naumann M, Lavrik IN. Targeting RIPK1 in AML cells carrying FLT3-ITD. Int J Cancer. 2019 Sep 15;145(6):1558-1569. doi: 10.1002/ijc.32246. Epub 2019 Mar 23. PMID: 30828789.
HAT1	histone acetyltransferase 1	Carafa V, Nebbioso A, Cuomo F, Rotili D, Cobellis G, Bontempo P, Baldi A, Spugnini EP, Citro G, Chambery A, Russo R, Ruvo M, Ciana P, Maravigna L, Shaik J, Radaelli E, De Antonellis P, Tarantino D, Pirolli A, Ragno R, Zollo M, Stunnenberg HG, Mai A, Altucci L. RIP1-HAT1-SIRT Complex Identification and Targeting in Treatment and Prevention of Cancer. Clin Cancer Res. 2018 Jun 15;24(12):2886-2900. …
SIRT2	sirtuin 2	Carafa V, Nebbioso A, Cuomo F, Rotili D, Cobellis G, Bontempo P, Baldi A, Spugnini EP, Citro G, Chambery A, Russo R, Ruvo M, Ciana P, Maravigna L, Shaik J, Radaelli E, De Antonellis P, Tarantino D, Pirolli A, Ragno R, Zollo M, Stunnenberg HG, Mai A, Altucci L. RIP1-HAT1-SIRT Complex Identification and Targeting in Treatment and Prevention of Cancer. Clin Cancer Res. 2018 Jun 15;24(12):2886-2900. …
SIRT1	sirtuin 1	Carafa V, Nebbioso A, Cuomo F, Rotili D, Cobellis G, Bontempo P, Baldi A, Spugnini EP, Citro G, Chambery A, Russo R, Ruvo M, Ciana P, Maravigna L, Shaik J, Radaelli E, De Antonellis P, Tarantino D, Pirolli A, Ragno R, Zollo M, Stunnenberg HG, Mai A, Altucci L. RIP1-HAT1-SIRT Complex Identification and Targeting in Treatment and Prevention of Cancer. Clin Cancer Res. 2018 Jun 15;24(12):2886-2900. …
PLK1	polo like kinase 1	Deeraksa A, Pan J, Sha Y, Liu XD, Eissa NT, Lin SH, Yu-Lee LY. Plk1 is upregulated in androgen-insensitive prostate cancer cells and its inhibition leads to necroptosis. Oncogene. 2013 Jun 13;32(24):2973-83. doi: 10.1038/onc.2012.309. Epub 2012 Aug 13. PMID: 22890325; PMCID: PMC3499666.
MPG	N-methylpurine DNA glycosylase	Allocca M, Corrigan JJ, Mazumder A, Fake KR, Samson LD. Inflammation, necrosis, and the kinase RIP3 are key mediators of AAG-dependent alkylation-induced retinal degeneration. Sci Signal. 2019 Feb 12;12(568):eaau9216. doi: 10.1126/scisignal.aau9216. PMID: 30755477; PMCID: PMC7150588.
BACH2	BTB domain and CNC homolog 2	Petanidis S, Domvri K, Porpodis K, Anestakis D, Freitag L, Hohenforst-Schmidt W, Tsavlis D, Zarogoulidis K. Inhibition of kras-derived exosomes downregulates immunosuppressive BACH2/GATA-3 expression via RIP-3 dependent necroptosis and miR-146/miR-210 modulation. Biomed Pharmacother. 2020 Feb;122:109461. doi: 10.1016/j.biopha.2019.109461. Epub 2019 Dec 30. PMID: 31918262.
GATA3	GATA binding protein 3	Petanidis S, Domvri K, Porpodis K, Anestakis D, Freitag L, Hohenforst-Schmidt W, Tsavlis D, Zarogoulidis K. Inhibition of kras-derived exosomes downregulates immunosuppressive BACH2/GATA-3 expression via RIP-3 dependent necroptosis and miR-146/miR-210 modulation. Biomed Pharmacother. 2020 Feb;122:109461. doi: 10.1016/j.biopha.2019.109461. Epub 2019 Dec 30. PMID: 31918262.
MYCN	MYCN proto-oncogene, bHLH transcription factor	Nicolai S, Pieraccioli M, Peschiaroli A, Melino G, Raschellà G. Neuroblastoma: oncogenic mechanisms and therapeutic exploitation of necroptosis. Cell Death Dis. 2015 Dec 3;6(12):e2010. doi: 10.1038/cddis.2015.354. PMID: 26633716; PMCID: PMC4720889.
ALK	ALK receptor tyrosine kinase	Nicolai S, Pieraccioli M, Peschiaroli A, Melino G, Raschellà G. Neuroblastoma: oncogenic mechanisms and therapeutic exploitation of necroptosis. Cell Death Dis. 2015 Dec 3;6(12):e2010. doi: 10.1038/cddis.2015.354. PMID: 26633716; PMCID: PMC4720889.
ATRX	ATRX chromatin remodeler	Nicolai S, Pieraccioli M, Peschiaroli A, Melino G, Raschellà G. Neuroblastoma: oncogenic mechanisms and therapeutic exploitation of necroptosis. Cell Death Dis. 2015 Dec 3;6(12):e2010. doi: 10.1038/cddis.2015.354. PMID: 26633716; PMCID: PMC4720889.
TERT	telomerase reverse transcriptase	Nicolai S, Pieraccioli M, Peschiaroli A, Melino G, Raschellà G. Neuroblastoma: oncogenic mechanisms and therapeutic exploitation of necroptosis. Cell Death Dis. 2015 Dec 3;6(12):e2010. doi: 10.1038/cddis.2015.354. PMID: 26633716; PMCID: PMC4720889.
SLC39A7	solute carrier family 39 member 7	Fauster A, Rebsamen M, Willmann KL, César-Razquin A, Girardi E, Bigenzahn JW, Schischlik F, Scorzoni S, Bruckner M, Konecka J, Hörmann K, Heinz LX, Boztug K, Superti-Furga G. Systematic genetic mapping of necroptosis identifies SLC39A7 as modulator of death receptor trafficking. Cell Death Differ. 2019 Jun;26(6):1138-1155. doi: 10.1038/s41418-018-0192-6. Epub 2018 Sep 20. PMID: 30237509; PMCID: P…
SPATA2	spermatogenesis associated 2	Kupka S, De Miguel D, Draber P, Martino L, Surinova S, Rittinger K, Walczak H. SPATA2-Mediated Binding of CYLD to HOIP Enables CYLD Recruitment to Signaling Complexes. Cell Rep. 2016 Aug 30;16(9):2271-80. doi: 10.1016/j.celrep.2016.07.086. Epub 2016 Aug 18. PMID: 27545878; PMCID: PMC5009064.
RNF31	ring finger protein 31	Kupka S, De Miguel D, Draber P, Martino L, Surinova S, Rittinger K, Walczak H. SPATA2-Mediated Binding of CYLD to HOIP Enables CYLD Recruitment to Signaling Complexes. Cell Rep. 2016 Aug 30;16(9):2271-80. doi: 10.1016/j.celrep.2016.07.086. Epub 2016 Aug 18. PMID: 27545878; PMCID: PMC5009064.
IDH1	isocitrate dehydrogenase (NADP(+)) 1	Yang Z, Jiang B, Wang Y, Ni H, Zhang J, Xia J, Shi M, Hung LM, Ruan J, Mak TW, Li Q, Han J. 2-HG Inhibits Necroptosis by Stimulating DNMT1-Dependent Hypermethylation of the RIP3 Promoter. Cell Rep. 2017 May 30;19(9):1846-1857. doi: 10.1016/j.celrep.2017.05.012. PMID: 28564603.
IDH2	isocitrate dehydrogenase (NADP(+)) 2	Yang Z, Jiang B, Wang Y, Ni H, Zhang J, Xia J, Shi M, Hung LM, Ruan J, Mak TW, Li Q, Han J. 2-HG Inhibits Necroptosis by Stimulating DNMT1-Dependent Hypermethylation of the RIP3 Promoter. Cell Rep. 2017 May 30;19(9):1846-1857. doi: 10.1016/j.celrep.2017.05.012. PMID: 28564603.
KLF9	Kruppel like factor 9	Tung B, Ma D, Wang S, Oyinlade O, Laterra J, Ying M, Lv SQ, Wei S, Xia S. Krüppel-like factor 9 and histone deacetylase inhibitors synergistically induce cell death in glioblastoma stem-like cells. BMC Cancer. 2018 Oct 22;18(1):1025. doi: 10.1186/s12885-018-4874-8. PMID: 30348136; PMCID: PMC6198521.
HDAC9	histone deacetylase 9	Tung B, Ma D, Wang S, Oyinlade O, Laterra J, Ying M, Lv SQ, Wei S, Xia S. Krüppel-like factor 9 and histone deacetylase inhibitors synergistically induce cell death in glioblastoma stem-like cells. BMC Cancer. 2018 Oct 22;18(1):1025. doi: 10.1186/s12885-018-4874-8. PMID: 30348136; PMCID: PMC6198521.
HSP90AA1	heat shock protein 90 alpha family class A member 1	Yan C, Oh JS, Yoo SH, Lee JS, Yoon YG, Oh YJ, Jang MS, Lee SY, Yang J, Lee SH, Kim HY, Yoo YH. The targeted inhibition of mitochondrial Hsp90 overcomes the apoptosis resistance conferred by Bcl-2 in Hep3B cells via necroptosis. Toxicol Appl Pharmacol. 2013 Jan 1;266(1):9-18. doi: 10.1016/j.taap.2012.11.001. Epub 2012 Nov 9. PMID: 23147571.
LEF1	lymphoid enhancer binding factor 1	Liu P, Xu B, Shen W, Zhu H, Wu W, Fu Y, Chen H, Dong H, Zhu Y, Miao K, Xu W, Li J. Dysregulation of TNFα-induced necroptotic signaling in chronic lymphocytic leukemia: suppression of CYLD gene by LEF1. Leukemia. 2012 Jun;26(6):1293-300. doi: 10.1038/leu.2011.357. Epub 2011 Dec 13. PMID: 22157808.
BNIP3	BCL2 interacting protein 3	Kim JY, Kim YJ, Lee S, Park JH. BNip3 is a mediator of TNF-induced necrotic cell death. Apoptosis. 2011 Feb;16(2):114-26. doi: 10.1007/s10495-010-0550-4. PMID: 20963496.
CD40	CD40 molecule	Qiu X, Klausen C, Cheng JC, Leung PC. CD40 ligand induces RIP1-dependent, necroptosis-like cell death in low-grade serous but not serous borderline ovarian tumor cells. Cell Death Dis. 2015 Aug 27;6(8):e1864. doi: 10.1038/cddis.2015.229. PMID: 26313915; PMCID: PMC4558516.
BCL2L11	BCL2 like 11	Locatelli SL, Cleris L, Stirparo GG, Tartari S, Saba E, Pierdominici M, Malorni W, Carbone A, Anichini A, Carlo-Stella C. BIM upregulation and ROS-dependent necroptosis mediate the antitumor effects of the HDACi Givinostat and Sorafenib in Hodgkin lymphoma cell line xenografts. Leukemia. 2014 Sep;28(9):1861-71. doi: 10.1038/leu.2014.81. Epub 2014 Feb 24. PMID: 24561519.
EGFR	epidermal growth factor receptor	Zhao Q, Kretschmer N, Bauer R, Efferth T. Shikonin and its derivatives inhibit the epidermal growth factor receptor signaling and synergistically kill glioblastoma cells in combination with erlotinib. Int J Cancer. 2015 Sep 15;137(6):1446-56. doi: 10.1002/ijc.29483. Epub 2015 Mar 6. PMID: 25688715.
DDX58	DExD/H-box helicase 58	Dunker W, Ye X, Zhao Y, Liu L, Richardson A, Karijolich J. TDP-43 prevents endogenous RNAs from triggering a lethal RIG-I-dependent interferon response. Cell Rep. 2021 Apr 13;35(2):108976. doi: 10.1016/j.celrep.2021.108976. PMID: 33852834; PMCID: PMC8109599.
TARDBP	TAR DNA binding protein	Dunker W, Ye X, Zhao Y, Liu L, Richardson A, Karijolich J. TDP-43 prevents endogenous RNAs from triggering a lethal RIG-I-dependent interferon response. Cell Rep. 2021 Apr 13;35(2):108976. doi: 10.1016/j.celrep.2021.108976. PMID: 33852834; PMCID: PMC8109599.
APP	amyloid beta precursor protein	Wang L, Shen Q, Liao H, Fu H, Wang Q, Yu J, Zhang W, Chen C, Dong Y, Yang X, Guo Q, Zhang J, Zhang J, Zhang W, Lin H, Duan Y. Multi-Arm PEG/Peptidomimetic Conjugate Inhibitors of DR6/APP Interaction Block Hematogenous Tumor Cell Extravasation. Adv Sci (Weinh). 2021 Jun;8(11):e2003558. doi: 10.1002/advs.202003558. Epub 2021 Mar 18. PMID: 34105277; PMCID: PMC8188212.
TNFRSF21	TNF receptor superfamily member 21	Wang L, Shen Q, Liao H, Fu H, Wang Q, Yu J, Zhang W, Chen C, Dong Y, Yang X, Guo Q, Zhang J, Zhang J, Zhang W, Lin H, Duan Y. Multi-Arm PEG/Peptidomimetic Conjugate Inhibitors of DR6/APP Interaction Block Hematogenous Tumor Cell Extravasation. Adv Sci (Weinh). 2021 Jun;8(11):e2003558. doi: 10.1002/advs.202003558. Epub 2021 Mar 18. PMID: 34105277; PMCID: PMC8188212.
TLR2	toll like receptor 2	Xiao G, Zhuang W, Wang T, Lian G, Luo L, Ye C, Wang H, Xie L. Transcriptomic analysis identifies Toll-like and Nod-like pathways and necroptosis in pulmonary arterial hypertension. J Cell Mol Med. 2020 Oct;24(19):11409-11421. doi: 10.1111/jcmm.15745. Epub 2020 Aug 29. PMID: 32860486; PMCID: PMC7576255.
TLR4	toll like receptor 4	Liu T, Zong H, Chen X, Li S, Liu Z, Cui X, Jia G, Shi Y. Toll-like receptor 4-mediated necroptosis in the development of necrotizing enterocolitis. Pediatr Res. 2021 Mar 17. doi: 10.1038/s41390-021-01457-y. Epub ahead of print. PMID: 33731807.
PGAM5	PGAM family member 5, mitochondrial serine/threonine protein phosphatase	Cheng M, Lin N, Dong D, Ma J, Su J, Sun L. PGAM5: A crucial role in mitochondrial dynamics and programmed cell death. Eur J Cell Biol. 2021 Jan;100(1):151144. doi: 10.1016/j.ejcb.2020.151144. Epub 2020 Dec 7. PMID: 33370650.
NR2C2	nuclear receptor subfamily 2 group C member 2	Malireddi RKS, Kesavardhana S, Kanneganti TD. ZBP1 and TAK1: Master Regulators of NLRP3 Inflammasome/Pyroptosis, Apoptosis, and Necroptosis (PAN-optosis). Front Cell Infect Microbiol. 2019 Nov 26;9:406. doi: 10.3389/fcimb.2019.00406. PMID: 31850239; PMCID: PMC6902032.
HMGB1	high mobility group box 1	Wen S, Li X, Ling Y, Chen S, Deng Q, Yang L, Li Y, Shen J, Qiu Y, Zhan Y, Lai H, Zhang X, Ke Z, Huang W. HMGB1-associated necroptosis and Kupffer cells M1 polarization underlies remote liver injury induced by intestinal ischemia/reperfusion in rats. FASEB J. 2020 Mar;34(3):4384-4402. doi: 10.1096/fj.201900817R. Epub 2020 Jan 21. PMID: 31961020.
CXCL1	C-X-C motif chemokine ligand 1	Xu Z, Sun Y, Wei Z, Jiang J, Xu J, Liu P. Suppression of CXCL-1 Could Restore Necroptotic Pathway in Chronic Lymphocytic Leukemia. Onco Targets Ther. 2020 Jul 16;13:6917-6925. doi: 10.2147/OTT.S256993. PMID: 32764983; PMCID: PMC7371606.
ALDH2	aldehyde dehydrogenase 2 family member	Kang P, Wang J, Fang D, Fang T, Yu Y, Zhang W, Shen L, Li Z, Wang H, Ye H, Gao Q. Activation of ALDH2 attenuates high glucose induced rat cardiomyocyte fibrosis and necroptosis. Free Radic Biol Med. 2020 Jan;146:198-210. doi: 10.1016/j.freeradbiomed.2019.10.416. Epub 2019 Nov 2. PMID: 31689484.
EZH2	enhancer of zeste 2 polycomb repressive complex 2 subunit	Lou X, Zhu H, Ning L, Li C, Li S, Du H, Zhou X, Xu G. EZH2 Regulates Intestinal Inflammation and Necroptosis Through the JNK Signaling Pathway in Intestinal Epithelial Cells. Dig Dis Sci. 2019 Dec;64(12):3518-3527. doi: 10.1007/s10620-019-05705-4. Epub 2019 Jul 4. PMID: 31273598.
NDRG2	NDRG family member 2	Zhu J, Yang LK, Wang QH, Lin W, Feng Y, Xu YP, Chen WL, Xiong K, Wang YH. NDRG2 attenuates ischemia-induced astrocyte necroptosis via the repression of RIPK1. Mol Med Rep. 2020 Oct;22(4):3103-3110. doi: 10.3892/mmr.2020.11421. Epub 2020 Aug 7. PMID: 32945444; PMCID: PMC7453600.

## Sheet: Table S3
Table S3. Primers sequence for qRT-PCR analysis.
Gene	Primer	Sequence（5’ to 3’）
GPRASP1	Forward	GGATGAGTCTGTTAAGACACCCT
	Reverse	AACCTGGACCTGCTATTGGGA
LAMP	Forward	TACGACTCCTCGGAGAAAACC
	Reverse	TGACACTCATAGGACTTCCCAG
GRP	Forward	AAAGAGCACAGGGGAGTCTTC
	Reverse	TCCTTTGCTTCTATGAGACCCA
FABP4	Forward	ACTGGGCCAGGAATTTGACG
	Reverse	CTCGTGGAAGTGACGCCTT
MMP10	Forward	TGCTCTGCCTATCCTCTGAGT
	Reverse	TCACATCCTTTTCGAGGTTGTAG
MMP1	Forward	CTCTGGAGTAATGTCACACCTCT
	Reverse	TGTTGGTCCACCTTTCATCTTC
SPINK1	Forward	TCTATCTGGTAACACTGGAGCTG
	Reverse	ACACGCATTCATTGGGATAAGT
CLCA4	Forward	CCTGCTGCACCAGTCAAATAC
	Reverse	ACGTAGAAGCTGTAGTCACCATA

## Sheet: Table S4
Table S4. 62 DENRGs between between the cancer and normal tissues
gene	conMean	treatMean	logFC	pValue
FADD	2.94323	3.08838	0.0694508	0.00296233
FAS	3.32956	2.31394	-0.524976	6.03305e-15
FASLG	0.756579	0.490167	-0.626216	1.29067e-05
MLKL	1.97638	2.59424	0.392453	7.76617e-15
RIPK1	3.98106	3.44783	-0.207462	1.44023e-17
RIPK3	3.5214	2.79768	-0.331917	6.38135e-17
TLR3	2.63649	1.22288	-1.10833	3.73253e-23
TSC1	1.95161	2.06743	0.0831737	0.0403237
TRIM11	2.19672	2.53785	0.208253	2.52988e-10
CASP8	2.45841	2.65492	0.110942	5.75364e-05
ZBP1	1.09023	0.955973	-0.189596	0.0315099
IPMK	2.4103	1.99343	-0.273958	5.83591e-08
ITPK1	4.68441	4.37374	-0.0989978	6.31603e-05
SIRT3	2.29964	2.16696	-0.0857333	0.00285787
MYC	4.62797	6.49604	0.489179	1.24495e-22
TNFRSF1A	5.64081	4.92158	-0.196779	1.18911e-20
TNFSF10	5.58341	4.23419	-0.399059	2.45432e-19
TRAF2	2.82974	3.36473	0.249821	2.59784e-16
PANX1	2.40634	2.82301	0.230392	9.56127e-11
OTULIN	1.66123	2.15224	0.373584	2.31125e-18
CYLD	2.18016	1.75557	-0.312488	6.13196e-12
MAP3K7	2.42768	2.68024	0.142784	9.81012e-08
SQSTM1	5.04456	5.24546	0.0563411	0.000575986
STAT3	4.83015	4.62003	-0.0641663	0.00434923
DIABLO	1.25141	1.33221	0.0902687	0.00300508
DNMT1	2.6841	3.5892	0.419227	1.24848e-17
CFLAR	2.58174	2.30626	-0.162787	6.51904e-08
BRAF	1.5279	1.6734	0.13123	0.0157951
AXL	3.40281	2.48651	-0.452602	6.67512e-12
CDKN2A	0.357353	1.29674	1.85946	1.51139e-16
HSPA4	4.48903	4.86403	0.115748	2.58367e-11
BCL2	2.14804	1.08773	-0.981696	3.58228e-20
STUB1	4.13811	4.2884	0.0514681	0.00160267
FLT3	0.454169	0.15726	-1.53008	2.8668e-19
HAT1	2.54543	2.89307	0.18469	4.78204e-10
PLK1	2.60387	3.94626	0.59983	1.37476e-20
MPG	3.74561	4.52554	0.272887	3.209e-15
BACH2	0.442141	0.214015	-1.04679	3.02345e-11
GATA3	0.66982	0.634041	-0.0791959	0.0425188
MYCN	0.371895	0.951831	1.35581	8.47928e-08
ALK	0.14712	0.0376201	-1.96742	2.99472e-19
ATRX	1.69282	2.03382	0.264765	6.92595e-06
TERT	0.239859	0.611445	1.35004	5.65757e-09
IDH1	5.49821	5.34618	-0.0404532	0.0164261
IDH2	6.05115	6.48405	0.0996862	7.18115e-06
KLF9	3.8604	2.28221	-0.75832	8.17985e-21
HDAC9	0.860353	0.338127	-1.34736	5.84891e-20
HSP90AA1	7.05685	7.77824	0.140418	1.78325e-13
LEF1	0.688498	1.81619	1.39939	1.53086e-19
CD40	2.58782	2.32702	-0.153251	0.0202186
BCL2L11	2.9431	2.1982	-0.421019	3.09841e-14
EGFR	3.20656	2.54144	-0.335384	2.50327e-12
DDX58	2.75568	2.30684	-0.25649	1.45494e-06
TARDBP	3.91028	4.21337	0.107702	3.32632e-09
TNFRSF21	5.27299	5.07003	-0.0566255	0.00632213
PGAM5	3.65883	4.6944	0.359559	5.84891e-20
NR2C2	2.28741	2.14487	-0.0928256	0.0053064
HMGB1	4.63536	5.21528	0.170064	2.29125e-11
CXCL1	2.72958	5.50415	1.01184	1.23871e-19
ALDH2	5.16142	4.75153	-0.119375	1.42521e-07
EZH2	2.04676	3.22921	0.657841	4.60061e-23
NDRG2	4.58889	3.28554	-0.482016	2.39996e-23

## Sheet: Table S5
Table S5.The 1172 colon cancer patients in the meta-cohort were classified into two molecular subtypes.
ID	Source	Cluster
TCGA-DM-A288	TCGA:CORD	C1
TCGA-QL-A97D	TCGA:CORD	C2
TCGA-CM-6164	TCGA:CORD	C1
TCGA-G4-6299	TCGA:CORD	C1
TCGA-F4-6463	TCGA:CORD	C1
TCGA-AZ-4615	TCGA:CORD	C1
TCGA-AA-3549	TCGA:CORD	C2
TCGA-AY-4071	TCGA:CORD	C2
TCGA-CM-4752	TCGA:CORD	C2
TCGA-DM-A1D9	TCGA:CORD	C2
TCGA-AA-3688	TCGA:CORD	C2
TCGA-AA-3854	TCGA:CORD	C2
TCGA-A6-3809	TCGA:CORD	C1
TCGA-CM-6165	TCGA:CORD	C1
TCGA-CM-4751	TCGA:CORD	C1
TCGA-A6-5659	TCGA:CORD	C1
TCGA-AA-3494	TCGA:CORD	C2
TCGA-CM-4750	TCGA:CORD	C2
TCGA-AZ-4682	TCGA:CORD	C2
TCGA-G4-6625	TCGA:CORD	C1
TCGA-DM-A0XF	TCGA:CORD	C2
TCGA-AA-3949	TCGA:CORD	C2
TCGA-AA-3848	TCGA:CORD	C2
TCGA-CA-6715	TCGA:CORD	C2
TCGA-AA-3818	TCGA:CORD	C1
TCGA-AA-3710	TCGA:CORD	C2
TCGA-AA-3950	TCGA:CORD	C1
TCGA-AA-A00N	TCGA:CORD	C2
TCGA-A6-6138	TCGA:CORD	C2
TCGA-DM-A28E	TCGA:CORD	C2
TCGA-D5-6538	TCGA:CORD	C1
TCGA-AA-A00K	TCGA:CORD	C2
TCGA-AA-3715	TCGA:CORD	C2
TCGA-AA-3506	TCGA:CORD	C2
TCGA-AU-3779	TCGA:CORD	C2
TCGA-CK-5916	TCGA:CORD	C1
TCGA-QG-A5Z1	TCGA:CORD	C1
TCGA-AD-6890	TCGA:CORD	C2
TCGA-A6-2685	TCGA:CORD	C1
TCGA-AA-A00W	TCGA:CORD	C2
TCGA-CK-5914	TCGA:CORD	C2
TCGA-A6-2686	TCGA:CORD	C1
TCGA-CA-5255	TCGA:CORD	C2
TCGA-A6-A5ZU	TCGA:CORD	C1
TCGA-NH-A50V	TCGA:CORD	C2
TCGA-QG-A5YX	TCGA:CORD	C2
TCGA-A6-2677	TCGA:CORD	C1
TCGA-CA-6717	TCGA:CORD	C1
TCGA-A6-6649	TCGA:CORD	C1
TCGA-NH-A6GC	TCGA:CORD	C1
TCGA-AA-3562	TCGA:CORD	C1
TCGA-A6-4105	TCGA:CORD	C2
TCGA-A6-6141	TCGA:CORD	C1
TCGA-AA-A00R	TCGA:CORD	C2
TCGA-AZ-4684	TCGA:CORD	C2
TCGA-CK-6747	TCGA:CORD	C1
TCGA-AU-6004	TCGA:CORD	C2
TCGA-A6-2672	TCGA:CORD	C1
TCGA-QG-A5Z2	TCGA:CORD	C1
TCGA-A6-6780	TCGA:CORD	C1
TCGA-F4-6459	TCGA:CORD	C1
TCGA-AA-3970	TCGA:CORD	C2
TCGA-NH-A8F7	TCGA:CORD	C1
TCGA-G4-6321	TCGA:CORD	C2
TCGA-AY-6196	TCGA:CORD	C1
TCGA-AA-3524	TCGA:CORD	C2
TCGA-DM-A1D0	TCGA:CORD	C1
TCGA-G4-6307	TCGA:CORD	C2
TCGA-DM-A1HB	TCGA:CORD	C2
TCGA-AA-3697	TCGA:CORD	C2
TCGA-CM-6679	TCGA:CORD	C1
TCGA-AY-6197	TCGA:CORD	C2
TCGA-A6-2684	TCGA:CORD	C1
TCGA-AZ-4323	TCGA:CORD	C1
TCGA-AA-3971	TCGA:CORD	C1
TCGA-AA-3989	TCGA:CORD	C2
TCGA-AA-A00D	TCGA:CORD	C1
TCGA-AD-6548	TCGA:CORD	C2
TCGA-D5-6539	TCGA:CORD	C1
TCGA-A6-2679	TCGA:CORD	C2
TCGA-A6-2674	TCGA:CORD	C1
TCGA-AZ-4614	TCGA:CORD	C2
TCGA-A6-5664	TCGA:CORD	C1
TCGA-AZ-4315	TCGA:CORD	C2
TCGA-F4-6806	TCGA:CORD	C1
TCGA-AA-3510	TCGA:CORD	C2
TCGA-AY-A71X	TCGA:CORD	C1
TCGA-AA-3488	TCGA:CORD	C2
TCGA-DM-A28F	TCGA:CORD	C2
TCGA-G4-6293	TCGA:CORD	C2
TCGA-5M-AAT4	TCGA:CORD	C2
TCGA-D5-6533	TCGA:CORD	C2
TCGA-A6-5657	TCGA:CORD	C1
TCGA-AA-3941	TCGA:CORD	C1
TCGA-DM-A28K	TCGA:CORD	C2
TCGA-CM-5344	TCGA:CORD	C1
TCGA-AA-3517	TCGA:CORD	C1
TCGA-G4-6309	TCGA:CORD	C2
TCGA-AY-6386	TCGA:CORD	C2
TCGA-AA-3678	TCGA:CORD	C2
TCGA-AA-A01X	TCGA:CORD	C1
TCGA-AA-3821	TCGA:CORD	C1
TCGA-CM-6677	TCGA:CORD	C1
TCGA-CM-5861	TCGA:CORD	C1
TCGA-D5-6923	TCGA:CORD	C2
TCGA-F4-6703	TCGA:CORD	C1
TCGA-AZ-6605	TCGA:CORD	C1
TCGA-NH-A6GB	TCGA:CORD	C2
TCGA-CM-5349	TCGA:CORD	C1
TCGA-NH-A50U	TCGA:CORD	C1
TCGA-AA-3530	TCGA:CORD	C1
TCGA-G4-6627	TCGA:CORD	C1
TCGA-DM-A28G	TCGA:CORD	C2
TCGA-D5-6537	TCGA:CORD	C2
TCGA-D5-5539	TCGA:CORD	C1
TCGA-CM-6163	TCGA:CORD	C1
TCGA-CM-4744	TCGA:CORD	C2
TCGA-AA-A004	TCGA:CORD	C2
TCGA-A6-3808	TCGA:CORD	C1
TCGA-AA-A010	TCGA:CORD	C1
TCGA-AA-A02J	TCGA:CORD	C2
TCGA-AA-3837	TCGA:CORD	C2
TCGA-CK-4947	TCGA:CORD	C1
TCGA-CA-5256	TCGA:CORD	C2
TCGA-CM-6167	TCGA:CORD	C1
TCGA-4N-A93T	TCGA:CORD	C2
TCGA-CA-5797	TCGA:CORD	C1
TCGA-CM-6166	TCGA:CORD	C1
TCGA-CK-4951	TCGA:CORD	C2
TCGA-CA-6719	TCGA:CORD	C1
TCGA-AA-A02R	TCGA:CORD	C1
TCGA-AA-A02O	TCGA:CORD	C2
TCGA-A6-5666	TCGA:CORD	C2
TCGA-AY-5543	TCGA:CORD	C2
TCGA-F4-6704	TCGA:CORD	C1
TCGA-AA-3856	TCGA:CORD	C1
TCGA-AA-A00Q	TCGA:CORD	C1
TCGA-A6-6781	TCGA:CORD	C1
TCGA-AA-A00F	TCGA:CORD	C1
TCGA-D5-6920	TCGA:CORD	C2
TCGA-AA-3815	TCGA:CORD	C2
TCGA-D5-5538	TCGA:CORD	C1
TCGA-AA-3867	TCGA:CORD	C1
TCGA-A6-6782	TCGA:CORD	C1
TCGA-A6-6654	TCGA:CORD	C1
TCGA-AA-A01D	TCGA:CORD	C1
TCGA-G4-6311	TCGA:CORD	C1
TCGA-A6-3807	TCGA:CORD	C2
TCGA-AZ-5403	TCGA:CORD	C1
TCGA-AD-6888	TCGA:CORD	C2
TCGA-G4-6628	TCGA:CORD	C2
TCGA-DM-A1D6	TCGA:CORD	C1
TCGA-CM-5341	TCGA:CORD	C1
TCGA-AA-3862	TCGA:CORD	C2
TCGA-AA-3939	TCGA:CORD	C2
TCGA-AA-3514	TCGA:CORD	C1
TCGA-AA-3660	TCGA:CORD	C1
TCGA-AA-3833	TCGA:CORD	C2
TCGA-AA-A01P	TCGA:CORD	C2
TCGA-AA-A00Z	TCGA:CORD	C2
TCGA-CM-5863	TCGA:CORD	C1
TCGA-AZ-6598	TCGA:CORD	C1
TCGA-AA-3679	TCGA:CORD	C2
TCGA-G4-6304	TCGA:CORD	C1
TCGA-DM-A285	TCGA:CORD	C1
TCGA-G4-6294	TCGA:CORD	C2
TCGA-A6-4107	TCGA:CORD	C1
TCGA-DM-A1D4	TCGA:CORD	C2
TCGA-CA-6716	TCGA:CORD	C1
TCGA-CK-4952	TCGA:CORD	C1
TCGA-AA-A01V	TCGA:CORD	C2
TCGA-AA-3844	TCGA:CORD	C2
TCGA-D5-6541	TCGA:CORD	C1
TCGA-AA-A01G	TCGA:CORD	C2
TCGA-AA-3870	TCGA:CORD	C1
TCGA-D5-6532	TCGA:CORD	C1
TCGA-CM-6169	TCGA:CORD	C1
TCGA-D5-5541	TCGA:CORD	C1
TCGA-DM-A1DB	TCGA:CORD	C1
TCGA-AA-A00A	TCGA:CORD	C2
TCGA-D5-6530	TCGA:CORD	C2
TCGA-AA-3855	TCGA:CORD	C2
TCGA-CM-5868	TCGA:CORD	C1
TCGA-AA-3519	TCGA:CORD	C2
TCGA-AA-3526	TCGA:CORD	C2
TCGA-DM-A28M	TCGA:CORD	C2
TCGA-D5-6926	TCGA:CORD	C1
TCGA-AA-3534	TCGA:CORD	C1
TCGA-G4-6317	TCGA:CORD	C2
TCGA-AA-A03J	TCGA:CORD	C2
TCGA-CM-6680	TCGA:CORD	C1
TCGA-AA-A01K	TCGA:CORD	C1
TCGA-D5-6536	TCGA:CORD	C2
TCGA-AD-A5EK	TCGA:CORD	C1
TCGA-AA-3663	TCGA:CORD	C2
TCGA-AZ-6607	TCGA:CORD	C1
TCGA-AA-3520	TCGA:CORD	C1
TCGA-AA-3543	TCGA:CORD	C2
TCGA-AZ-5407	TCGA:CORD	C2
TCGA-G4-6314	TCGA:CORD	C1
TCGA-CM-5348	TCGA:CORD	C1
TCGA-CK-6751	TCGA:CORD	C1
TCGA-D5-6929	TCGA:CORD	C1
TCGA-AA-3675	TCGA:CORD	C2
TCGA-A6-2681	TCGA:CORD	C2
TCGA-AA-3869	TCGA:CORD	C2
TCGA-DM-A282	TCGA:CORD	C1
TCGA-D5-7000	TCGA:CORD	C1
TCGA-AM-5821	TCGA:CORD	C2
TCGA-AA-A01S	TCGA:CORD	C2
TCGA-NH-A8F8	TCGA:CORD	C1
TCGA-AA-3966	TCGA:CORD	C2
TCGA-AA-3516	TCGA:CORD	C2
TCGA-A6-2676	TCGA:CORD	C2
TCGA-AA-3846	TCGA:CORD	C2
TCGA-AA-3544	TCGA:CORD	C2
TCGA-AA-3956	TCGA:CORD	C2
TCGA-AA-3532	TCGA:CORD	C2
TCGA-AA-3955	TCGA:CORD	C2
TCGA-CK-5912	TCGA:CORD	C2
TCGA-AD-6895	TCGA:CORD	C2
TCGA-AA-3556	TCGA:CORD	C1
TCGA-CM-6678	TCGA:CORD	C1
TCGA-AA-3851	TCGA:CORD	C1
TCGA-CM-5860	TCGA:CORD	C1
TCGA-A6-5661	TCGA:CORD	C1
TCGA-AA-A02F	TCGA:CORD	C2
TCGA-AA-3861	TCGA:CORD	C2
TCGA-DM-A1DA	TCGA:CORD	C1
TCGA-CM-6162	TCGA:CORD	C1
TCGA-AA-3522	TCGA:CORD	C1
TCGA-AA-A00U	TCGA:CORD	C2
TCGA-F4-6807	TCGA:CORD	C1
TCGA-AA-3930	TCGA:CORD	C1
TCGA-AZ-6599	TCGA:CORD	C1
TCGA-AA-3947	TCGA:CORD	C1
TCGA-AA-3841	TCGA:CORD	C2
TCGA-CM-6171	TCGA:CORD	C1
TCGA-CM-4743	TCGA:CORD	C2
TCGA-NH-A6GA	TCGA:CORD	C1
TCGA-A6-2675	TCGA:CORD	C1
TCGA-G4-6297	TCGA:CORD	C1
TCGA-A6-5656	TCGA:CORD	C1
TCGA-DM-A0X9	TCGA:CORD	C1
TCGA-AA-3553	TCGA:CORD	C2
TCGA-DM-A0XD	TCGA:CORD	C2
TCGA-AA-3511	TCGA:CORD	C1
TCGA-A6-A56B	TCGA:CORD	C1
TCGA-A6-5667	TCGA:CORD	C1
TCGA-AA-3866	TCGA:CORD	C1
TCGA-AA-A017	TCGA:CORD	C2
TCGA-CM-6674	TCGA:CORD	C1
TCGA-DM-A1D8	TCGA:CORD	C1
TCGA-CM-6170	TCGA:CORD	C1
TCGA-AZ-4616	TCGA:CORD	C2
TCGA-AA-3994	TCGA:CORD	C1
TCGA-AA-3877	TCGA:CORD	C2
TCGA-WS-AB45	TCGA:CORD	C1
TCGA-AA-A00L	TCGA:CORD	C2
TCGA-CM-5864	TCGA:CORD	C2
TCGA-CA-5254	TCGA:CORD	C1
TCGA-D5-6898	TCGA:CORD	C1
TCGA-AA-3696	TCGA:CORD	C1
TCGA-DM-A280	TCGA:CORD	C2
TCGA-AA-A00O	TCGA:CORD	C1
TCGA-QG-A5YW	TCGA:CORD	C2
TCGA-AD-6965	TCGA:CORD	C1
TCGA-CK-4948	TCGA:CORD	C1
TCGA-DM-A1HA	TCGA:CORD	C1
TCGA-F4-6809	TCGA:CORD	C1
TCGA-CM-4748	TCGA:CORD	C1
TCGA-AA-3858	TCGA:CORD	C2
TCGA-D5-6531	TCGA:CORD	C1
TCGA-AA-3662	TCGA:CORD	C1
TCGA-AM-5820	TCGA:CORD	C1
TCGA-AA-A02K	TCGA:CORD	C2
TCGA-G4-6310	TCGA:CORD	C1
TCGA-AD-6889	TCGA:CORD	C2
TCGA-AA-A01R	TCGA:CORD	C2
TCGA-AA-3975	TCGA:CORD	C2
TCGA-5M-AAT6	TCGA:CORD	C1
TCGA-D5-6931	TCGA:CORD	C1
TCGA-D5-6924	TCGA:CORD	C1
TCGA-AA-3860	TCGA:CORD	C2
TCGA-A6-5665	TCGA:CORD	C1
TCGA-D5-6540	TCGA:CORD	C2
TCGA-CA-6718	TCGA:CORD	C1
TCGA-AA-3986	TCGA:CORD	C1
TCGA-G4-6323	TCGA:CORD	C1
TCGA-A6-A566	TCGA:CORD	C1
TCGA-AZ-6608	TCGA:CORD	C2
TCGA-A6-5662	TCGA:CORD	C1
TCGA-AA-3831	TCGA:CORD	C2
TCGA-AA-A02H	TCGA:CORD	C2
TCGA-CM-6676	TCGA:CORD	C1
TCGA-AD-6899	TCGA:CORD	C1
TCGA-AA-3685	TCGA:CORD	C2
TCGA-AA-3548	TCGA:CORD	C1
TCGA-F4-6569	TCGA:CORD	C1
TCGA-F4-6461	TCGA:CORD	C1
TCGA-F4-6854	TCGA:CORD	C1
TCGA-F4-6856	TCGA:CORD	C1
TCGA-AY-A54L	TCGA:CORD	C2
TCGA-AA-3538	TCGA:CORD	C1
TCGA-AA-3842	TCGA:CORD	C1
TCGA-AZ-4308	TCGA:CORD	C2
TCGA-AA-3509	TCGA:CORD	C2
TCGA-AA-3680	TCGA:CORD	C1
TCGA-AA-3542	TCGA:CORD	C2
TCGA-AD-6964	TCGA:CORD	C1
TCGA-A6-6650	TCGA:CORD	C1
TCGA-A6-6140	TCGA:CORD	C2
TCGA-AA-A024	TCGA:CORD	C2
TCGA-A6-2682	TCGA:CORD	C2
TCGA-CM-6675	TCGA:CORD	C1
TCGA-DM-A1D7	TCGA:CORD	C2
TCGA-4T-AA8H	TCGA:CORD	C1
TCGA-A6-6653	TCGA:CORD	C2
TCGA-AA-3666	TCGA:CORD	C2
TCGA-F4-6460	TCGA:CORD	C1
TCGA-AA-3655	TCGA:CORD	C2
TCGA-AA-3673	TCGA:CORD	C1
TCGA-AA-3952	TCGA:CORD	C1
TCGA-T9-A92H	TCGA:CORD	C2
TCGA-AY-4070	TCGA:CORD	C1
TCGA-AY-A8YK	TCGA:CORD	C2
TCGA-CK-4950	TCGA:CORD	C2
TCGA-F4-6570	TCGA:CORD	C1
TCGA-AZ-6600	TCGA:CORD	C1
TCGA-AA-A00J	TCGA:CORD	C1
TCGA-AA-3667	TCGA:CORD	C2
TCGA-AA-3554	TCGA:CORD	C2
TCGA-AZ-6606	TCGA:CORD	C2
TCGA-D5-6922	TCGA:CORD	C1
TCGA-A6-6137	TCGA:CORD	C2
TCGA-AA-3495	TCGA:CORD	C2
TCGA-AA-3489	TCGA:CORD	C1
TCGA-G4-6322	TCGA:CORD	C1
TCGA-SS-A7HO	TCGA:CORD	C1
TCGA-AA-3976	TCGA:CORD	C1
TCGA-AA-3811	TCGA:CORD	C1
TCGA-AA-3819	TCGA:CORD	C2
TCGA-AA-A02Y	TCGA:CORD	C2
TCGA-AZ-6603	TCGA:CORD	C1
TCGA-G4-6626	TCGA:CORD	C2
TCGA-AA-3875	TCGA:CORD	C1
TCGA-G4-6306	TCGA:CORD	C2
TCGA-G4-6320	TCGA:CORD	C1
TCGA-CK-6748	TCGA:CORD	C1
TCGA-AA-3864	TCGA:CORD	C2
TCGA-A6-6142	TCGA:CORD	C2
TCGA-A6-2678	TCGA:CORD	C1
TCGA-CA-5796	TCGA:CORD	C2
TCGA-A6-A567	TCGA:CORD	C1
TCGA-AA-3713	TCGA:CORD	C1
TCGA-A6-6648	TCGA:CORD	C1
TCGA-A6-A565	TCGA:CORD	C1
TCGA-A6-5660	TCGA:CORD	C2
TCGA-AZ-6601	TCGA:CORD	C1
TCGA-5M-AATE	TCGA:CORD	C1
TCGA-CM-6161	TCGA:CORD	C1
TCGA-AA-A01Q	TCGA:CORD	C2
TCGA-AZ-4313	TCGA:CORD	C2
TCGA-A6-6652	TCGA:CORD	C2
TCGA-AA-A00E	TCGA:CORD	C1
TCGA-F4-6808	TCGA:CORD	C2
TCGA-AA-A02W	TCGA:CORD	C1
TCGA-DM-A28C	TCGA:CORD	C1
TCGA-D5-6927	TCGA:CORD	C2
TCGA-AA-3980	TCGA:CORD	C2
TCGA-AA-3681	TCGA:CORD	C2
TCGA-AA-3492	TCGA:CORD	C1
TCGA-A6-2671	TCGA:CORD	C1
TCGA-D5-6535	TCGA:CORD	C2
TCGA-AA-A029	TCGA:CORD	C2
TCGA-AD-6963	TCGA:CORD	C2
TCGA-CM-4747	TCGA:CORD	C2
TCGA-NH-A50T	TCGA:CORD	C2
TCGA-CM-6168	TCGA:CORD	C1
TCGA-AA-3518	TCGA:CORD	C2
TCGA-AA-A01T	TCGA:CORD	C2
TCGA-RU-A8FL	TCGA:CORD	C2
TCGA-A6-6651	TCGA:CORD	C1
TCGA-AA-3972	TCGA:CORD	C2
TCGA-AA-3812	TCGA:CORD	C1
TCGA-AY-A69D	TCGA:CORD	C1
TCGA-AA-A01Z	TCGA:CORD	C2
TCGA-A6-3810	TCGA:CORD	C1
TCGA-DM-A28H	TCGA:CORD	C1
TCGA-G4-6586	TCGA:CORD	C2
TCGA-D5-6928	TCGA:CORD	C1
TCGA-G4-6315	TCGA:CORD	C1
TCGA-D5-6534	TCGA:CORD	C1
TCGA-AA-3664	TCGA:CORD	C2
TCGA-G4-6303	TCGA:CORD	C2
TCGA-AA-3692	TCGA:CORD	C2
TCGA-AA-3968	TCGA:CORD	C1
TCGA-F4-6805	TCGA:CORD	C1
TCGA-AA-3560	TCGA:CORD	C2
TCGA-D5-5537	TCGA:CORD	C1
TCGA-CM-5862	TCGA:CORD	C2
TCGA-D5-6932	TCGA:CORD	C1
TCGA-AA-3982	TCGA:CORD	C1
TCGA-DM-A28A	TCGA:CORD	C1
TCGA-CM-6172	TCGA:CORD	C1
TCGA-D5-6930	TCGA:CORD	C1
TCGA-D5-6529	TCGA:CORD	C2
TCGA-A6-2683	TCGA:CORD	C1
TCGA-CK-5913	TCGA:CORD	C2
TCGA-AA-3977	TCGA:CORD	C2
TCGA-AA-3496	TCGA:CORD	C1
TCGA-D5-5540	TCGA:CORD	C2
TCGA-AD-6901	TCGA:CORD	C1
TCGA-AA-A01F	TCGA:CORD	C2
TCGA-AA-3552	TCGA:CORD	C1
TCGA-F4-6855	TCGA:CORD	C1
TCGA-AD-5900	TCGA:CORD	C1
TCGA-AA-3979	TCGA:CORD	C2
TCGA-AA-A01I	TCGA:CORD	C2
TCGA-3L-AA1B	TCGA:CORD	C1
TCGA-AA-3502	TCGA:CORD	C1
TCGA-AA-A02E	TCGA:CORD	C2
TCGA-CM-4746	TCGA:CORD	C2
TCGA-G4-6295	TCGA:CORD	C1
TCGA-AA-A01C	TCGA:CORD	C1
TCGA-G4-6588	TCGA:CORD	C2
TCGA-A6-2680	TCGA:CORD	C2
TCGA-QG-A5YV	TCGA:CORD	C1
TCGA-AA-3561	TCGA:CORD	C2
TCGA-AA-3525	TCGA:CORD	C2
TCGA-AA-3531	TCGA:CORD	C1
TCGA-AA-3973	TCGA:CORD	C1
TCGA-AA-3555	TCGA:CORD	C1
GSM437093	GEO: GSE17536	C1
GSM437094	GEO: GSE17536	C1
GSM437095	GEO: GSE17536	C2
GSM437096	GEO: GSE17536	C1
GSM437097	GEO: GSE17536	C2
GSM437098	GEO: GSE17536	C2
GSM437099	GEO: GSE17536	C2
GSM437100	GEO: GSE17536	C2
GSM437101	GEO: GSE17536	C2
GSM437102	GEO: GSE17536	C1
GSM437103	GEO: GSE17536	C2
GSM437104	GEO: GSE17536	C2
GSM437105	GEO: GSE17536	C2
GSM437106	GEO: GSE17536	C2
GSM437107	GEO: GSE17536	C1
GSM437108	GEO: GSE17536	C2
GSM437109	GEO: GSE17536	C2
GSM437110	GEO: GSE17536	C2
GSM437111	GEO: GSE17536	C1
GSM437112	GEO: GSE17536	C2
GSM437113	GEO: GSE17536	C1
GSM437114	GEO: GSE17536	C1
GSM437115	GEO: GSE17536	C1
GSM437116	GEO: GSE17536	C2
GSM437117	GEO: GSE17536	C1
GSM437118	GEO: GSE17536	C2
GSM437119	GEO: GSE17536	C1
GSM437120	GEO: GSE17536	C2
GSM437121	GEO: GSE17536	C2
GSM437122	GEO: GSE17536	C1
GSM437123	GEO: GSE17536	C1
GSM437124	GEO: GSE17536	C1
GSM437125	GEO: GSE17536	C2
GSM437126	GEO: GSE17536	C2
GSM437127	GEO: GSE17536	C2
GSM437128	GEO: GSE17536	C1
GSM437129	GEO: GSE17536	C2
GSM437130	GEO: GSE17536	C1
GSM437131	GEO: GSE17536	C2
GSM437132	GEO: GSE17536	C1
GSM437133	GEO: GSE17536	C1
GSM437134	GEO: GSE17536	C2
GSM437135	GEO: GSE17536	C1
GSM437136	GEO: GSE17536	C1
GSM437137	GEO: GSE17536	C2
GSM437138	GEO: GSE17536	C1
GSM437139	GEO: GSE17536	C1
GSM437140	GEO: GSE17536	C2
GSM437141	GEO: GSE17536	C2
GSM437142	GEO: GSE17536	C2
GSM437143	GEO: GSE17536	C2
GSM437144	GEO: GSE17536	C1
GSM437145	GEO: GSE17536	C2
GSM437146	GEO: GSE17536	C2
GSM437147	GEO: GSE17536	C1
GSM437148	GEO: GSE17536	C2
GSM437149	GEO: GSE17536	C1
GSM437150	GEO: GSE17536	C2
GSM437151	GEO: GSE17536	C2
GSM437152	GEO: GSE17536	C1
GSM437153	GEO: GSE17536	C2
GSM437154	GEO: GSE17536	C2
GSM437155	GEO: GSE17536	C1
GSM437156	GEO: GSE17536	C2
GSM437157	GEO: GSE17536	C1
GSM437158	GEO: GSE17536	C1
GSM437159	GEO: GSE17536	C2
GSM437160	GEO: GSE17536	C2
GSM437161	GEO: GSE17536	C2
GSM437162	GEO: GSE17536	C1
GSM437163	GEO: GSE17536	C1
GSM437164	GEO: GSE17536	C1
GSM437165	GEO: GSE17536	C1
GSM437166	GEO: GSE17536	C2
GSM437167	GEO: GSE17536	C2
GSM437168	GEO: GSE17536	C1
GSM437169	GEO: GSE17536	C1
GSM437170	GEO: GSE17536	C1
GSM437171	GEO: GSE17536	C1
GSM437172	GEO: GSE17536	C2
GSM437173	GEO: GSE17536	C1
GSM437174	GEO: GSE17536	C1
GSM437175	GEO: GSE17536	C1
GSM437176	GEO: GSE17536	C1
GSM437177	GEO: GSE17536	C2
GSM437178	GEO: GSE17536	C1
GSM437179	GEO: GSE17536	C1
GSM437180	GEO: GSE17536	C2
GSM437181	GEO: GSE17536	C1
GSM437182	GEO: GSE17536	C1
GSM437183	GEO: GSE17536	C1
GSM437184	GEO: GSE17536	C2
GSM437185	GEO: GSE17536	C1
GSM437186	GEO: GSE17536	C1
GSM437187	GEO: GSE17536	C1
GSM437188	GEO: GSE17536	C1
GSM437189	GEO: GSE17536	C1
GSM437190	GEO: GSE17536	C1
GSM437191	GEO: GSE17536	C1
GSM437192	GEO: GSE17536	C1
GSM437193	GEO: GSE17536	C2
GSM437194	GEO: GSE17536	C2
GSM437195	GEO: GSE17536	C1
GSM437196	GEO: GSE17536	C2
GSM437197	GEO: GSE17536	C2
GSM437198	GEO: GSE17536	C2
GSM437199	GEO: GSE17536	C1
GSM437200	GEO: GSE17536	C2
GSM437201	GEO: GSE17536	C1
GSM437202	GEO: GSE17536	C1
GSM437203	GEO: GSE17536	C2
GSM437204	GEO: GSE17536	C1
GSM437205	GEO: GSE17536	C1
GSM437206	GEO: GSE17536	C2
GSM437207	GEO: GSE17536	C2
GSM437208	GEO: GSE17536	C2
GSM437209	GEO: GSE17536	C2
GSM437210	GEO: GSE17536	C2
GSM437211	GEO: GSE17536	C2
GSM437212	GEO: GSE17536	C2
GSM437213	GEO: GSE17536	C1
GSM437214	GEO: GSE17536	C1
GSM437215	GEO: GSE17536	C1
GSM437216	GEO: GSE17536	C2
GSM437217	GEO: GSE17536	C2
GSM437218	GEO: GSE17536	C1
GSM437219	GEO: GSE17536	C2
GSM437220	GEO: GSE17536	C1
GSM437221	GEO: GSE17536	C2
GSM437222	GEO: GSE17536	C1
GSM437223	GEO: GSE17536	C1
GSM437224	GEO: GSE17536	C1
GSM437225	GEO: GSE17536	C2
GSM437226	GEO: GSE17536	C1
GSM437227	GEO: GSE17536	C1
GSM437228	GEO: GSE17536	C1
GSM437229	GEO: GSE17536	C2
GSM437230	GEO: GSE17536	C1
GSM437231	GEO: GSE17536	C1
GSM437232	GEO: GSE17536	C1
GSM437233	GEO: GSE17536	C1
GSM437234	GEO: GSE17536	C1
GSM437235	GEO: GSE17536	C1
GSM437236	GEO: GSE17536	C1
GSM437237	GEO: GSE17536	C1
GSM437238	GEO: GSE17536	C1
GSM437239	GEO: GSE17536	C1
GSM437240	GEO: GSE17536	C2
GSM437241	GEO: GSE17536	C1
GSM437242	GEO: GSE17536	C1
GSM437243	GEO: GSE17536	C1
GSM437244	GEO: GSE17536	C1
GSM437245	GEO: GSE17536	C1
GSM437246	GEO: GSE17536	C1
GSM437247	GEO: GSE17536	C2
GSM437248	GEO: GSE17536	C2
GSM437249	GEO: GSE17536	C2
GSM437250	GEO: GSE17536	C1
GSM437251	GEO: GSE17536	C1
GSM437252	GEO: GSE17536	C2
GSM437253	GEO: GSE17536	C1
GSM437254	GEO: GSE17536	C1
GSM437255	GEO: GSE17536	C2
GSM437256	GEO: GSE17536	C1
GSM437257	GEO: GSE17536	C1
GSM437258	GEO: GSE17536	C2
GSM437259	GEO: GSE17536	C1
GSM437260	GEO: GSE17536	C1
GSM437261	GEO: GSE17536	C2
GSM437262	GEO: GSE17536	C1
GSM437263	GEO: GSE17536	C2
GSM437264	GEO: GSE17536	C1
GSM437265	GEO: GSE17536	C1
GSM437266	GEO: GSE17536	C1
GSM437267	GEO: GSE17536	C1
GSM437268	GEO: GSE17536	C2
GSM437269	GEO: GSE17536	C2
GSM971957	GEO: GSE39582	C1
GSM971958	GEO: GSE39582	C1
GSM971959	GEO: GSE39582	C2
GSM971960	GEO: GSE39582	C2
GSM971961	GEO: GSE39582	C1
GSM971962	GEO: GSE39582	C1
GSM971963	GEO: GSE39582	C2
GSM971964	GEO: GSE39582	C2
GSM971965	GEO: GSE39582	C1
GSM971966	GEO: GSE39582	C1
GSM971967	GEO: GSE39582	C2
GSM971968	GEO: GSE39582	C1
GSM971969	GEO: GSE39582	C2
GSM971970	GEO: GSE39582	C1
GSM971971	GEO: GSE39582	C1
GSM971972	GEO: GSE39582	C1
GSM971973	GEO: GSE39582	C2
GSM971974	GEO: GSE39582	C2
GSM971975	GEO: GSE39582	C2
GSM971976	GEO: GSE39582	C1
GSM971977	GEO: GSE39582	C1
GSM971978	GEO: GSE39582	C2
GSM971979	GEO: GSE39582	C2
GSM971980	GEO: GSE39582	C2
GSM971981	GEO: GSE39582	C1
GSM971982	GEO: GSE39582	C2
GSM971983	GEO: GSE39582	C1
GSM971984	GEO: GSE39582	C1
GSM971985	GEO: GSE39582	C2
GSM971986	GEO: GSE39582	C2
GSM971987	GEO: GSE39582	C1
GSM971988	GEO: GSE39582	C1
GSM971989	GEO: GSE39582	C2
GSM971990	GEO: GSE39582	C2
GSM971991	GEO: GSE39582	C2
GSM971992	GEO: GSE39582	C2
GSM971993	GEO: GSE39582	C2
GSM971994	GEO: GSE39582	C1
GSM971995	GEO: GSE39582	C1
GSM971996	GEO: GSE39582	C1
GSM971997	GEO: GSE39582	C1
GSM971998	GEO: GSE39582	C1
GSM971999	GEO: GSE39582	C1
GSM972000	GEO: GSE39582	C1
GSM972001	GEO: GSE39582	C2
GSM972002	GEO: GSE39582	C2
GSM972003	GEO: GSE39582	C2
GSM972004	GEO: GSE39582	C2
GSM972005	GEO: GSE39582	C1
GSM972006	GEO: GSE39582	C1
GSM972007	GEO: GSE39582	C1
GSM972008	GEO: GSE39582	C1
GSM972009	GEO: GSE39582	C1
GSM972010	GEO: GSE39582	C2
GSM972011	GEO: GSE39582	C1
GSM972012	GEO: GSE39582	C2
GSM972013	GEO: GSE39582	C2
GSM972014	GEO: GSE39582	C2
GSM972015	GEO: GSE39582	C1
GSM972016	GEO: GSE39582	C2
GSM972017	GEO: GSE39582	C2
GSM972018	GEO: GSE39582	C2
GSM972019	GEO: GSE39582	C1
GSM972020	GEO: GSE39582	C2
GSM972021	GEO: GSE39582	C1
GSM972022	GEO: GSE39582	C1
GSM972023	GEO: GSE39582	C2
GSM972024	GEO: GSE39582	C2
GSM972025	GEO: GSE39582	C2
GSM972026	GEO: GSE39582	C1
GSM972027	GEO: GSE39582	C1
GSM972028	GEO: GSE39582	C1
GSM972029	GEO: GSE39582	C2
GSM972030	GEO: GSE39582	C2
GSM972031	GEO: GSE39582	C1
GSM972032	GEO: GSE39582	C2
GSM972033	GEO: GSE39582	C2
GSM972034	GEO: GSE39582	C2
GSM972035	GEO: GSE39582	C1
GSM972036	GEO: GSE39582	C1
GSM972037	GEO: GSE39582	C2
GSM972038	GEO: GSE39582	C2
GSM972039	GEO: GSE39582	C1
GSM972040	GEO: GSE39582	C2
GSM972041	GEO: GSE39582	C1
GSM972042	GEO: GSE39582	C2
GSM972043	GEO: GSE39582	C1
GSM972044	GEO: GSE39582	C2
GSM972045	GEO: GSE39582	C1
GSM972046	GEO: GSE39582	C1
GSM972047	GEO: GSE39582	C1
GSM972048	GEO: GSE39582	C2
GSM972049	GEO: GSE39582	C2
GSM972050	GEO: GSE39582	C1
GSM972051	GEO: GSE39582	C1
GSM972052	GEO: GSE39582	C2
GSM972053	GEO: GSE39582	C1
GSM972054	GEO: GSE39582	C1
GSM972055	GEO: GSE39582	C1
GSM972056	GEO: GSE39582	C2
GSM972057	GEO: GSE39582	C1
GSM972058	GEO: GSE39582	C2
GSM972059	GEO: GSE39582	C1
GSM972060	GEO: GSE39582	C1
GSM972061	GEO: GSE39582	C1
GSM972062	GEO: GSE39582	C1
GSM972063	GEO: GSE39582	C1
GSM972064	GEO: GSE39582	C1
GSM972065	GEO: GSE39582	C2
GSM972066	GEO: GSE39582	C1
GSM972067	GEO: GSE39582	C1
GSM972068	GEO: GSE39582	C1
GSM972069	GEO: GSE39582	C2
GSM972070	GEO: GSE39582	C1
GSM972071	GEO: GSE39582	C2
GSM972072	GEO: GSE39582	C1
GSM972073	GEO: GSE39582	C1
GSM972074	GEO: GSE39582	C2
GSM972075	GEO: GSE39582	C1
GSM972076	GEO: GSE39582	C1
GSM972077	GEO: GSE39582	C1
GSM972078	GEO: GSE39582	C2
GSM972079	GEO: GSE39582	C2
GSM972080	GEO: GSE39582	C2
GSM972081	GEO: GSE39582	C1
GSM972082	GEO: GSE39582	C1
GSM972083	GEO: GSE39582	C2
GSM972084	GEO: GSE39582	C1
GSM972085	GEO: GSE39582	C2
GSM972086	GEO: GSE39582	C1
GSM972087	GEO: GSE39582	C2
GSM972088	GEO: GSE39582	C1
GSM972089	GEO: GSE39582	C1
GSM972090	GEO: GSE39582	C2
GSM972091	GEO: GSE39582	C2
GSM972092	GEO: GSE39582	C1
GSM972093	GEO: GSE39582	C1
GSM972094	GEO: GSE39582	C1
GSM972095	GEO: GSE39582	C2
GSM972096	GEO: GSE39582	C2
GSM972097	GEO: GSE39582	C1
GSM972098	GEO: GSE39582	C1
GSM972099	GEO: GSE39582	C2
GSM972100	GEO: GSE39582	C2
GSM972101	GEO: GSE39582	C1
GSM972102	GEO: GSE39582	C1
GSM972103	GEO: GSE39582	C1
GSM972104	GEO: GSE39582	C1
GSM972105	GEO: GSE39582	C1
GSM972106	GEO: GSE39582	C1
GSM972107	GEO: GSE39582	C2
GSM972108	GEO: GSE39582	C2
GSM972109	GEO: GSE39582	C2
GSM972110	GEO: GSE39582	C2
GSM972111	GEO: GSE39582	C1
GSM972112	GEO: GSE39582	C1
GSM972113	GEO: GSE39582	C1
GSM972114	GEO: GSE39582	C2
GSM972115	GEO: GSE39582	C1
GSM972116	GEO: GSE39582	C1
GSM972117	GEO: GSE39582	C2
GSM972118	GEO: GSE39582	C2
GSM972119	GEO: GSE39582	C1
GSM972120	GEO: GSE39582	C2
GSM972121	GEO: GSE39582	C2
GSM972122	GEO: GSE39582	C2
GSM972123	GEO: GSE39582	C2
GSM972124	GEO: GSE39582	C1
GSM972125	GEO: GSE39582	C1
GSM972126	GEO: GSE39582	C2
GSM972127	GEO: GSE39582	C1
GSM972128	GEO: GSE39582	C2
GSM972129	GEO: GSE39582	C2
GSM972130	GEO: GSE39582	C2
GSM972131	GEO: GSE39582	C1
GSM972132	GEO: GSE39582	C1
GSM972133	GEO: GSE39582	C2
GSM972134	GEO: GSE39582	C1
GSM972135	GEO: GSE39582	C1
GSM972136	GEO: GSE39582	C2
GSM972137	GEO: GSE39582	C2
GSM972138	GEO: GSE39582	C2
GSM972139	GEO: GSE39582	C2
GSM972140	GEO: GSE39582	C1
GSM972141	GEO: GSE39582	C2
GSM972142	GEO: GSE39582	C2
GSM972143	GEO: GSE39582	C1
GSM972144	GEO: GSE39582	C1
GSM972145	GEO: GSE39582	C1
GSM972146	GEO: GSE39582	C1
GSM972147	GEO: GSE39582	C2
GSM972148	GEO: GSE39582	C1
GSM972149	GEO: GSE39582	C2
GSM972150	GEO: GSE39582	C2
GSM972151	GEO: GSE39582	C2
GSM972152	GEO: GSE39582	C2
GSM972153	GEO: GSE39582	C2
GSM972154	GEO: GSE39582	C2
GSM972155	GEO: GSE39582	C2
GSM972156	GEO: GSE39582	C1
GSM972157	GEO: GSE39582	C2
GSM972158	GEO: GSE39582	C1
GSM972159	GEO: GSE39582	C2
GSM972160	GEO: GSE39582	C1
GSM972161	GEO: GSE39582	C1
GSM972162	GEO: GSE39582	C2
GSM972163	GEO: GSE39582	C2
GSM972164	GEO: GSE39582	C2
GSM972165	GEO: GSE39582	C1
GSM972166	GEO: GSE39582	C1
GSM972167	GEO: GSE39582	C1
GSM972168	GEO: GSE39582	C2
GSM972169	GEO: GSE39582	C2
GSM972170	GEO: GSE39582	C1
GSM972171	GEO: GSE39582	C1
GSM972172	GEO: GSE39582	C2
GSM972173	GEO: GSE39582	C1
GSM972174	GEO: GSE39582	C1
GSM972175	GEO: GSE39582	C1
GSM972176	GEO: GSE39582	C1
GSM972177	GEO: GSE39582	C1
GSM972178	GEO: GSE39582	C1
GSM972179	GEO: GSE39582	C2
GSM972180	GEO: GSE39582	C2
GSM972181	GEO: GSE39582	C1
GSM972182	GEO: GSE39582	C2
GSM972183	GEO: GSE39582	C2
GSM972184	GEO: GSE39582	C1
GSM972185	GEO: GSE39582	C1
GSM972186	GEO: GSE39582	C1
GSM972187	GEO: GSE39582	C1
GSM972188	GEO: GSE39582	C2
GSM972189	GEO: GSE39582	C1
GSM972190	GEO: GSE39582	C2
GSM972191	GEO: GSE39582	C2
GSM972192	GEO: GSE39582	C2
GSM972193	GEO: GSE39582	C2
GSM972194	GEO: GSE39582	C2
GSM972195	GEO: GSE39582	C2
GSM972196	GEO: GSE39582	C2
GSM972197	GEO: GSE39582	C1
GSM972198	GEO: GSE39582	C1
GSM972199	GEO: GSE39582	C2
GSM972200	GEO: GSE39582	C2
GSM972201	GEO: GSE39582	C1
GSM972202	GEO: GSE39582	C2
GSM972203	GEO: GSE39582	C1
GSM972204	GEO: GSE39582	C1
GSM972205	GEO: GSE39582	C2
GSM972206	GEO: GSE39582	C1
GSM972207	GEO: GSE39582	C2
GSM972208	GEO: GSE39582	C1
GSM972209	GEO: GSE39582	C1
GSM972210	GEO: GSE39582	C1
GSM972211	GEO: GSE39582	C1
GSM972212	GEO: GSE39582	C2
GSM972213	GEO: GSE39582	C1
GSM972214	GEO: GSE39582	C1
GSM972215	GEO: GSE39582	C2
GSM972216	GEO: GSE39582	C2
GSM972217	GEO: GSE39582	C1
GSM972218	GEO: GSE39582	C2
GSM972219	GEO: GSE39582	C1
GSM972220	GEO: GSE39582	C2
GSM972221	GEO: GSE39582	C2
GSM972222	GEO: GSE39582	C2
GSM972223	GEO: GSE39582	C2
GSM972224	GEO: GSE39582	C2
GSM972225	GEO: GSE39582	C2
GSM972226	GEO: GSE39582	C2
GSM972227	GEO: GSE39582	C2
GSM972228	GEO: GSE39582	C2
GSM972229	GEO: GSE39582	C2
GSM972230	GEO: GSE39582	C1
GSM972231	GEO: GSE39582	C2
GSM972232	GEO: GSE39582	C1
GSM972233	GEO: GSE39582	C2
GSM972234	GEO: GSE39582	C1
GSM972235	GEO: GSE39582	C1
GSM972236	GEO: GSE39582	C2
GSM972237	GEO: GSE39582	C2
GSM972238	GEO: GSE39582	C1
GSM972239	GEO: GSE39582	C1
GSM972240	GEO: GSE39582	C1
GSM972241	GEO: GSE39582	C2
GSM972242	GEO: GSE39582	C1
GSM972243	GEO: GSE39582	C1
GSM972244	GEO: GSE39582	C2
GSM972245	GEO: GSE39582	C2
GSM972246	GEO: GSE39582	C1
GSM972247	GEO: GSE39582	C2
GSM972248	GEO: GSE39582	C2
GSM972249	GEO: GSE39582	C1
GSM972250	GEO: GSE39582	C1
GSM972251	GEO: GSE39582	C1
GSM972252	GEO: GSE39582	C1
GSM972253	GEO: GSE39582	C1
GSM972254	GEO: GSE39582	C2
GSM972255	GEO: GSE39582	C1
GSM972256	GEO: GSE39582	C1
GSM972257	GEO: GSE39582	C2
GSM972258	GEO: GSE39582	C1
GSM972259	GEO: GSE39582	C1
GSM972260	GEO: GSE39582	C2
GSM972261	GEO: GSE39582	C2
GSM972262	GEO: GSE39582	C1
GSM972263	GEO: GSE39582	C2
GSM972264	GEO: GSE39582	C2
GSM972265	GEO: GSE39582	C1
GSM972266	GEO: GSE39582	C1
GSM972267	GEO: GSE39582	C1
GSM972268	GEO: GSE39582	C1
GSM972269	GEO: GSE39582	C2
GSM972270	GEO: GSE39582	C2
GSM972271	GEO: GSE39582	C1
GSM972272	GEO: GSE39582	C1
GSM972273	GEO: GSE39582	C2
GSM972274	GEO: GSE39582	C2
GSM972275	GEO: GSE39582	C1
GSM972276	GEO: GSE39582	C2
GSM972277	GEO: GSE39582	C2
GSM972278	GEO: GSE39582	C1
GSM972279	GEO: GSE39582	C1
GSM972280	GEO: GSE39582	C1
GSM972281	GEO: GSE39582	C2
GSM972282	GEO: GSE39582	C2
GSM972283	GEO: GSE39582	C2
GSM972284	GEO: GSE39582	C2
GSM972285	GEO: GSE39582	C2
GSM972286	GEO: GSE39582	C2
GSM972287	GEO: GSE39582	C2
GSM972288	GEO: GSE39582	C1
GSM972289	GEO: GSE39582	C2
GSM972290	GEO: GSE39582	C2
GSM972291	GEO: GSE39582	C1
GSM972292	GEO: GSE39582	C2
GSM972293	GEO: GSE39582	C2
GSM972294	GEO: GSE39582	C2
GSM972295	GEO: GSE39582	C1
GSM972296	GEO: GSE39582	C2
GSM972297	GEO: GSE39582	C2
GSM972298	GEO: GSE39582	C1
GSM972299	GEO: GSE39582	C1
GSM972300	GEO: GSE39582	C1
GSM972301	GEO: GSE39582	C2
GSM972302	GEO: GSE39582	C1
GSM972303	GEO: GSE39582	C2
GSM972304	GEO: GSE39582	C2
GSM972305	GEO: GSE39582	C1
GSM972306	GEO: GSE39582	C2
GSM972307	GEO: GSE39582	C2
GSM972308	GEO: GSE39582	C1
GSM972309	GEO: GSE39582	C2
GSM972310	GEO: GSE39582	C1
GSM972311	GEO: GSE39582	C1
GSM972312	GEO: GSE39582	C1
GSM972313	GEO: GSE39582	C1
GSM972314	GEO: GSE39582	C1
GSM972315	GEO: GSE39582	C2
GSM972316	GEO: GSE39582	C1
GSM972317	GEO: GSE39582	C1
GSM972318	GEO: GSE39582	C1
GSM972319	GEO: GSE39582	C1
GSM972320	GEO: GSE39582	C1
GSM972321	GEO: GSE39582	C1
GSM972322	GEO: GSE39582	C2
GSM972323	GEO: GSE39582	C2
GSM972324	GEO: GSE39582	C1
GSM972325	GEO: GSE39582	C2
GSM972326	GEO: GSE39582	C2
GSM972327	GEO: GSE39582	C2
GSM972328	GEO: GSE39582	C1
GSM972329	GEO: GSE39582	C1
GSM972330	GEO: GSE39582	C1
GSM972331	GEO: GSE39582	C2
GSM972332	GEO: GSE39582	C1
GSM972333	GEO: GSE39582	C1
GSM972334	GEO: GSE39582	C1
GSM972335	GEO: GSE39582	C2
GSM972336	GEO: GSE39582	C1
GSM972337	GEO: GSE39582	C1
GSM972338	GEO: GSE39582	C2
GSM972339	GEO: GSE39582	C2
GSM972340	GEO: GSE39582	C1
GSM972341	GEO: GSE39582	C1
GSM972342	GEO: GSE39582	C1
GSM972343	GEO: GSE39582	C1
GSM972344	GEO: GSE39582	C1
GSM972345	GEO: GSE39582	C1
GSM972346	GEO: GSE39582	C1
GSM972347	GEO: GSE39582	C1
GSM972348	GEO: GSE39582	C2
GSM972349	GEO: GSE39582	C1
GSM972350	GEO: GSE39582	C2
GSM972351	GEO: GSE39582	C2
GSM972352	GEO: GSE39582	C1
GSM972353	GEO: GSE39582	C2
GSM972354	GEO: GSE39582	C1
GSM972355	GEO: GSE39582	C1
GSM972356	GEO: GSE39582	C2
GSM972357	GEO: GSE39582	C1
GSM972358	GEO: GSE39582	C2
GSM972359	GEO: GSE39582	C1
GSM972360	GEO: GSE39582	C1
GSM972361	GEO: GSE39582	C1
GSM972362	GEO: GSE39582	C2
GSM972363	GEO: GSE39582	C2
GSM972364	GEO: GSE39582	C1
GSM972365	GEO: GSE39582	C1
GSM972366	GEO: GSE39582	C1
GSM972367	GEO: GSE39582	C1
GSM972368	GEO: GSE39582	C2
GSM972369	GEO: GSE39582	C2
GSM972370	GEO: GSE39582	C2
GSM972371	GEO: GSE39582	C1
GSM972372	GEO: GSE39582	C2
GSM972373	GEO: GSE39582	C1
GSM972374	GEO: GSE39582	C1
GSM972375	GEO: GSE39582	C1
GSM972376	GEO: GSE39582	C1
GSM972377	GEO: GSE39582	C2
GSM972378	GEO: GSE39582	C2
GSM972379	GEO: GSE39582	C2
GSM972380	GEO: GSE39582	C1
GSM972381	GEO: GSE39582	C1
GSM972382	GEO: GSE39582	C1
GSM972383	GEO: GSE39582	C2
GSM972384	GEO: GSE39582	C2
GSM972385	GEO: GSE39582	C1
GSM972386	GEO: GSE39582	C2
GSM972387	GEO: GSE39582	C2
GSM972388	GEO: GSE39582	C2
GSM972389	GEO: GSE39582	C2
GSM972390	GEO: GSE39582	C1
GSM972391	GEO: GSE39582	C2
GSM972392	GEO: GSE39582	C2
GSM972393	GEO: GSE39582	C2
GSM972394	GEO: GSE39582	C1
GSM972395	GEO: GSE39582	C1
GSM972396	GEO: GSE39582	C1
GSM972397	GEO: GSE39582	C2
GSM972398	GEO: GSE39582	C2
GSM972399	GEO: GSE39582	C2
GSM972400	GEO: GSE39582	C1
GSM972401	GEO: GSE39582	C2
GSM972402	GEO: GSE39582	C2
GSM972403	GEO: GSE39582	C2
GSM972404	GEO: GSE39582	C1
GSM972405	GEO: GSE39582	C2
GSM972406	GEO: GSE39582	C2
GSM972407	GEO: GSE39582	C1
GSM972408	GEO: GSE39582	C2
GSM972409	GEO: GSE39582	C1
GSM972410	GEO: GSE39582	C1
GSM972411	GEO: GSE39582	C2
GSM972412	GEO: GSE39582	C1
GSM972413	GEO: GSE39582	C1
GSM972414	GEO: GSE39582	C2
GSM972415	GEO: GSE39582	C2
GSM972416	GEO: GSE39582	C1
GSM972417	GEO: GSE39582	C1
GSM972418	GEO: GSE39582	C1
GSM972419	GEO: GSE39582	C1
GSM972420	GEO: GSE39582	C1
GSM972421	GEO: GSE39582	C1
GSM972422	GEO: GSE39582	C1
GSM972423	GEO: GSE39582	C1
GSM972424	GEO: GSE39582	C1
GSM972425	GEO: GSE39582	C1
GSM972426	GEO: GSE39582	C2
GSM972427	GEO: GSE39582	C2
GSM972428	GEO: GSE39582	C2
GSM972429	GEO: GSE39582	C2
GSM972430	GEO: GSE39582	C2
GSM972431	GEO: GSE39582	C1
GSM972432	GEO: GSE39582	C1
GSM972433	GEO: GSE39582	C1
GSM972434	GEO: GSE39582	C2
GSM972435	GEO: GSE39582	C1
GSM972436	GEO: GSE39582	C1
GSM972437	GEO: GSE39582	C1
GSM972438	GEO: GSE39582	C2
GSM972439	GEO: GSE39582	C1
GSM972440	GEO: GSE39582	C2
GSM972441	GEO: GSE39582	C1
GSM972442	GEO: GSE39582	C1
GSM972443	GEO: GSE39582	C2
GSM972444	GEO: GSE39582	C2
GSM972445	GEO: GSE39582	C2
GSM972447	GEO: GSE39582	C2
GSM972449	GEO: GSE39582	C2
GSM972450	GEO: GSE39582	C2
GSM972451	GEO: GSE39582	C1
GSM972452	GEO: GSE39582	C1
GSM972453	GEO: GSE39582	C2
GSM972454	GEO: GSE39582	C2
GSM972455	GEO: GSE39582	C2
GSM972456	GEO: GSE39582	C1
GSM972457	GEO: GSE39582	C1
GSM972458	GEO: GSE39582	C2
GSM972459	GEO: GSE39582	C1
GSM972460	GEO: GSE39582	C1
GSM972461	GEO: GSE39582	C1
GSM972462	GEO: GSE39582	C1
GSM972463	GEO: GSE39582	C1
GSM972464	GEO: GSE39582	C1
GSM972465	GEO: GSE39582	C1
GSM972466	GEO: GSE39582	C2
GSM972467	GEO: GSE39582	C1
GSM972468	GEO: GSE39582	C2
GSM972469	GEO: GSE39582	C2
GSM972470	GEO: GSE39582	C1
GSM972472	GEO: GSE39582	C1
GSM972473	GEO: GSE39582	C2
GSM972474	GEO: GSE39582	C1
GSM972475	GEO: GSE39582	C2
GSM972476	GEO: GSE39582	C1
GSM972477	GEO: GSE39582	C2
GSM972478	GEO: GSE39582	C2
GSM972479	GEO: GSE39582	C1
GSM972480	GEO: GSE39582	C1
GSM972481	GEO: GSE39582	C1
GSM972482	GEO: GSE39582	C1
GSM972483	GEO: GSE39582	C1
GSM972484	GEO: GSE39582	C2
GSM972485	GEO: GSE39582	C1
GSM972486	GEO: GSE39582	C1
GSM972487	GEO: GSE39582	C2
GSM972488	GEO: GSE39582	C2
GSM972489	GEO: GSE39582	C1
GSM972490	GEO: GSE39582	C2
GSM972491	GEO: GSE39582	C1
GSM972492	GEO: GSE39582	C1
GSM972493	GEO: GSE39582	C2
GSM972494	GEO: GSE39582	C2
GSM972495	GEO: GSE39582	C1
GSM972496	GEO: GSE39582	C2
GSM972497	GEO: GSE39582	C1
GSM972498	GEO: GSE39582	C2
GSM972499	GEO: GSE39582	C2
GSM972501	GEO: GSE39582	C1
GSM972502	GEO: GSE39582	C1
GSM972503	GEO: GSE39582	C1
GSM972504	GEO: GSE39582	C1
GSM972505	GEO: GSE39582	C2
GSM972506	GEO: GSE39582	C1
GSM972507	GEO: GSE39582	C1
GSM972508	GEO: GSE39582	C2
GSM972509	GEO: GSE39582	C1
GSM972510	GEO: GSE39582	C1
GSM972511	GEO: GSE39582	C2
GSM972512	GEO: GSE39582	C2
GSM972513	GEO: GSE39582	C2
GSM972514	GEO: GSE39582	C2
GSM972515	GEO: GSE39582	C2
GSM972516	GEO: GSE39582	C1
GSM972517	GEO: GSE39582	C1
GSM972518	GEO: GSE39582	C1
GSM972519	GEO: GSE39582	C2
GSM972520	GEO: GSE39582	C2
GSM972521	GEO: GSE39582	C1
GSM972522	GEO: GSE39582	C1

## Sheet: Table S6
Table S6. GSVA enrichment analysis between the two distinct necroptosis-regulated clusters.
id	logFC	AveExpr	t	P.Value	adj.P.Val	B
KEGG_VASCULAR_SMOOTH_MUSCLE_CONTRACTION	-0.12991	-0.00732375	-12.8539	1.75056e-35	3.22103e-33	69.7176
KEGG_PYRIMIDINE_METABOLISM	0.162886	-0.00094834	12.7548	5.36884e-35	4.93933e-33	68.6119
KEGG_HUNTINGTONS_DISEASE	0.15823	-0.00746277	12.5688	4.32245e-34	2.6511e-32	66.5544
KEGG_CYTOSOLIC_DNA_SENSING_PATHWAY	0.14521	0.00473531	12.3794	3.52982e-33	1.62372e-31	64.4831
KEGG_FRUCTOSE_AND_MANNOSE_METABOLISM	0.166289	-0.0113993	12.2136	2.17495e-32	8.00382e-31	62.6899
KEGG_DILATED_CARDIOMYOPATHY	-0.147302	-0.00611123	-12.1302	5.39333e-32	1.65395e-30	61.7944
KEGG_AMINOACYL_TRNA_BIOSYNTHESIS	0.233367	0.0114478	12.06	1.15442e-31	3.03447e-30	61.0441
KEGG_ECM_RECEPTOR_INTERACTION	-0.20633	-0.0107819	-11.9346	4.45231e-31	1.02403e-29	59.7133
KEGG_GLYOXYLATE_AND_DICARBOXYLATE_METABOLISM	0.199851	-0.00339189	11.794	1.99563e-30	4.07995e-29	58.2345
KEGG_ARRHYTHMOGENIC_RIGHT_VENTRICULAR_CARDIOMYOPATHY_ARVC	-0.146006	-0.00561335	-11.7815	2.27843e-30	4.1923e-29	58.1039
KEGG_CITRATE_CYCLE_TCA_CYCLE	0.213097	0.00185147	11.6888	6.07784e-30	1.01666e-28	57.1368
KEGG_OXIDATIVE_PHOSPHORYLATION	0.187605	-0.00819155	11.522	3.49626e-29	5.36094e-28	55.4126
KEGG_HYPERTROPHIC_CARDIOMYOPATHY_HCM	-0.134441	-0.00415262	-11.4981	4.48497e-29	6.34796e-28	55.1672
KEGG_ONE_CARBON_POOL_BY_FOLATE	0.19456	0.00216609	11.4501	7.39014e-29	9.71276e-28	54.6751
KEGG_PARKINSONS_DISEASE	0.188511	-0.00727743	11.3124	3.06623e-28	3.76125e-27	53.2732
KEGG_ARGININE_AND_PROLINE_METABOLISM	0.128324	-0.000199768	11.2551	5.51921e-28	6.3471e-27	52.6941
KEGG_ALZHEIMERS_DISEASE	0.135077	-0.00778879	11.2412	6.36234e-28	6.88629e-27	52.5541
KEGG_CYSTEINE_AND_METHIONINE_METABOLISM	0.129558	0.00217343	11.0879	3.02793e-27	2.82978e-26	51.0174
KEGG_FOCAL_ADHESION	-0.144068	-0.00935059	-11.0864	3.07585e-27	2.82978e-26	51.002
KEGG_PYRUVATE_METABOLISM	0.153268	0.000263337	11.0711	3.58889e-27	3.14455e-26	50.85
KEGG_PROTEASOME	0.215228	-0.00956151	10.9292	1.49511e-26	1.25045e-25	49.4448
KEGG_GLYCOLYSIS_GLUCONEOGENESIS	0.137019	-0.00474519	10.8943	2.11985e-26	1.69588e-25	49.101
KEGG_BASE_EXCISION_REPAIR	0.177831	-0.000876459	10.8593	3.00546e-26	2.30419e-25	48.7573
KEGG_TGF_BETA_SIGNALING_PATHWAY	-0.11762	-0.00212552	-10.8251	4.22136e-26	3.10692e-25	48.4228
KEGG_SELENOAMINO_ACID_METABOLISM	0.139403	0.000510548	10.4273	2.06654e-24	1.46248e-23	44.5931
KEGG_RNA_POLYMERASE	0.176148	-0.00435496	10.2017	1.78077e-23	1.12987e-22	42.4743
KEGG_PENTOSE_PHOSPHATE_PATHWAY	0.151424	-0.00502379	10.0196	9.85555e-23	6.04474e-22	40.7916
KEGG_GALACTOSE_METABOLISM	0.130472	-0.0111627	9.77031	9.82917e-22	5.83409e-21	38.5305
KEGG_ALANINE_ASPARTATE_AND_GLUTAMATE_METABOLISM	0.116301	0.00489049	9.72039	1.54899e-21	8.9067e-21	38.0835
KEGG_BASAL_CELL_CARCINOMA	-0.116296	-0.00174185	-9.71672	1.60161e-21	8.93021e-21	38.0507
KEGG_DNA_REPLICATION	0.208548	0.00592576	9.63132	3.47082e-21	1.82466e-20	37.2907
KEGG_HOMOLOGOUS_RECOMBINATION	0.17028	0.000714107	9.61852	3.89542e-21	1.99099e-20	37.1773
KEGG_PORPHYRIN_AND_CHLOROPHYLL_METABOLISM	0.144805	-0.00310229	9.4536	1.70391e-20	8.47347e-20	35.7276
KEGG_GLUTATHIONE_METABOLISM	0.118212	-0.00271718	9.43271	2.05103e-20	9.9313e-20	35.5455
KEGG_DRUG_METABOLISM_OTHER_ENZYMES	0.110529	-0.00103698	9.36508	3.72921e-20	1.75942e-19	34.9583
KEGG_FOLATE_BIOSYNTHESIS	0.161606	-0.00645138	9.35582	4.04609e-20	1.8612e-19	34.8782
KEGG_ADHERENS_JUNCTION	-0.106467	-0.00446147	-8.97598	1.08346e-18	4.63619e-18	31.6511
KEGG_PEROXISOME	0.122161	0.00425251	8.94719	1.38357e-18	5.78585e-18	31.4112
KEGG_RNA_DEGRADATION	0.13646	0.00227236	8.79696	4.90139e-18	1.96056e-17	30.1705
KEGG_MISMATCH_REPAIR	0.169866	0.00271602	8.77807	5.73863e-18	2.24661e-17	30.0159
KEGG_N_GLYCAN_BIOSYNTHESIS	0.110919	-0.00447088	8.65114	1.64408e-17	6.17369e-17	28.9839
KEGG_BIOSYNTHESIS_OF_UNSATURATED_FATTY_ACIDS	0.119038	-0.0052871	8.10486	1.31132e-15	4.82564e-15	24.6945
KEGG_CELL_CYCLE	0.118997	0.00346514	7.92952	5.07449e-15	1.8308e-14	23.3706
KEGG_NUCLEOTIDE_EXCISION_REPAIR	0.127083	0.00226381	7.92206	5.37193e-15	1.90084e-14	23.3149
KEGG_GLYCOSAMINOGLYCAN_BIOSYNTHESIS_CHONDROITIN_SULFATE	-0.141758	-0.0156496	-7.80332	1.32254e-14	4.59148e-14	22.4339
KEGG_SPLICEOSOME	0.11705	-0.00133661	7.17961	1.2349e-12	3.98634e-12	18.0045
KEGG_TERPENOID_BACKBONE_BIOSYNTHESIS	0.142515	-0.00474046	6.89273	8.89733e-12	2.77476e-11	16.0805
KEGG_CELL_ADHESION_MOLECULES_CAMS	-0.106922	0.00100821	-6.85267	1.16564e-11	3.51603e-11	15.8176
KEGG_BUTANOATE_METABOLISM	0.106628	0.0053187	6.58144	6.99485e-11	2.07589e-10	14.0748
KEGG_PROTEIN_EXPORT	0.124867	-0.0107503	6.47583	1.38127e-10	3.97114e-10	13.4138
KEGG_VALINE_LEUCINE_AND_ISOLEUCINE_DEGRADATION	0.101707	-0.000776554	6.04866	1.95835e-09	5.22227e-09	10.8425
KEGG_NON_HOMOLOGOUS_END_JOINING	0.108976	0.000901884	5.98899	2.80027e-09	7.25703e-09	10.4963
KEGG_RIBOSOME	0.102602	-0.0085108	4.62233	4.21251e-06	8.61224e-06	3.46421

## Sheet: Table S7
Table S7. 266 DEGs between C1 and C2.
id	logFC	AveExpr	t	P.Value	adj.P.Val
CXCL1	1.29099	8.29257	28.5622	1.18649e-136	2.11279e-132
CXCL3	1.30172	7.85444	26.4179	4.58463e-121	4.08192e-117
CXCL2	0.728027	6.05533	25.3641	1.6321e-113	9.68762e-110
PRELP	-0.809614	5.55522	-17.0041	3.92696e-58	1.59991e-54
SLIT2	-0.982545	4.63689	-16.9943	4.49236e-58	1.59991e-54
LCN2	1.11603	9.60931	16.7013	2.42289e-56	7.19073e-53
PRDM6	-0.60551	4.03907	-16.6641	4.00929e-56	1.01991e-52
CCL20	1.04256	8.7435	16.4344	8.83962e-55	1.96759e-51
HMCN1	-0.878218	4.39128	-16.3822	1.77936e-54	3.52055e-51
PRICKLE1	-0.639983	3.95809	-16.2123	1.71531e-53	3.05445e-50
BACH2	-0.550301	3.28738	-16.1483	4.01081e-53	6.49277e-50
NOS2	0.710776	6.02697	16.0555	1.37109e-52	2.03458e-49
RUNX1T1	-0.554445	3.83408	-15.8722	1.53039e-51	2.09628e-48
AOC3	-0.796907	6.20166	-15.5533	9.77634e-50	1.24348e-46
FXYD6	-0.708816	6.28683	-15.5063	1.79444e-49	2.13024e-46
SETBP1	-0.66762	4.57894	-15.4689	2.90667e-49	3.23495e-46
NAP1L3	-0.764099	3.70484	-15.2807	3.2649e-48	3.41989e-45
STON1	-0.595779	4.60438	-15.2445	5.18931e-48	5.13367e-45
SYNPO2	-0.875767	5.54405	-15.1558	1.60724e-47	1.50632e-44
MSRB3	-0.597144	5.88123	-15.1138	2.74436e-47	2.44344e-44
ZFPM2	-0.784221	3.80642	-15.056	5.71379e-47	4.78805e-44
PLN	-1.06521	5.28471	-15.0532	5.91549e-47	4.78805e-44
TSHZ2	-0.588919	4.14501	-15.0044	1.09765e-46	8.49819e-44
ANK2	-0.53931	3.4232	-14.8721	5.82005e-46	4.31824e-43
SGCD	-0.573934	4.49361	-14.8464	8.03459e-46	5.72287e-43
TNS1	-0.518293	6.26035	-14.8119	1.23914e-45	8.36082e-43
DUOXA2	1.1345	6.34057	14.81	1.26772e-45	8.36082e-43
MIR100HG	-0.896262	4.14526	-14.7662	2.19413e-45	1.39539e-42
MGP	-0.721739	6.37806	-14.7579	2.43538e-45	1.49541e-42
PRKD1	-0.5331	3.97835	-14.7224	3.79672e-45	2.18091e-42
RNF150	-0.619166	3.82676	-14.6662	7.64842e-45	4.2561e-42
PLXDC2	-0.649755	5.53306	-14.6211	1.33972e-44	7.2292e-42
BNC2	-0.630009	4.25458	-14.5985	1.77334e-44	9.2876e-42
MFAP5	-1.03083	4.96258	-14.5037	5.73757e-44	2.76132e-41
DCLK1	-0.562371	2.93473	-14.4846	7.26286e-44	3.40341e-41
CILP	-0.931412	4.87896	-14.4414	1.23747e-43	5.65016e-41
BOC	-0.570974	5.25398	-14.4239	1.53634e-43	6.83941e-41
DDR2	-0.668167	6.02619	-14.3592	3.40206e-43	1.47757e-40
MPDZ	-0.58922	4.92803	-14.284	8.54134e-43	3.62133e-40
SSPN	-0.51074	4.97893	-14.2744	9.60275e-43	3.97665e-40
NUAK1	-0.55815	6.30779	-14.2549	1.21897e-42	4.93321e-40
ASPN	-1.02111	6.51141	-14.2374	1.50919e-42	5.97202e-40
CYS1	-0.61723	4.1745	-14.2203	1.8587e-42	7.19519e-40
ADAMTSL3	-0.580298	3.93999	-14.1706	3.40686e-42	1.29076e-39
CCDC80	-0.680357	5.64064	-14.1419	4.82597e-42	1.7538e-39
NPR3	-0.695357	3.64971	-14.1391	4.99045e-42	1.7773e-39
DPYSL3	-0.53135	6.09401	-14.1191	6.3659e-42	2.2227e-39
MITF	-0.561908	4.78646	-14.0915	8.88827e-42	3.04372e-39
ITGBL1	-0.836427	4.20006	-14.0511	1.45042e-41	4.7829e-39
NFKBIZ	0.572146	7.70461	14.0425	1.60786e-41	5.20566e-39
SLC24A3	-0.633438	6.15069	-13.9716	3.78251e-41	1.20277e-38
C20orf194	-0.50266	5.10743	-13.9638	4.15724e-41	1.29155e-38
ZFHX4	-0.571061	3.35882	-13.9608	4.30969e-41	1.29155e-38
THBS4	-0.933239	5.33614	-13.96	4.35184e-41	1.29155e-38
AKAP12	-0.681581	5.21036	-13.9553	4.60078e-41	1.34305e-38
GPRASP1	-0.587389	4.44788	-13.8964	9.33885e-41	2.60082e-38
CRISPLD1	-0.73997	4.09058	-13.8525	1.58009e-40	4.26312e-38
EFEMP1	-0.593171	6.01735	-13.7852	3.52859e-40	9.37814e-38
SFRP4	-1.0989	5.95602	-13.7447	5.7173e-40	1.49718e-37
ANGPTL1	-0.764948	3.1577	-13.7304	6.77886e-40	1.74944e-37
FNDC1	-1.0115	5.98819	-13.7196	7.70639e-40	1.9604e-37
PDGFC	-0.668992	6.11975	-13.6729	1.34236e-39	3.31992e-37
OLFML1	-0.542217	5.50814	-13.661	1.54581e-39	3.77073e-37
COL8A2	-0.562283	5.54737	-13.6503	1.75424e-39	4.22132e-37
PI3	0.992299	8.03453	13.6349	2.10601e-39	5.00023e-37
ECM2	-0.541595	4.75114	-13.5964	3.3159e-39	7.76925e-37
LMOD1	-0.602529	5.5664	-13.5738	4.33086e-39	1.00155e-36
TAGLN	-0.608416	8.32004	-13.5588	5.16762e-39	1.17974e-36
PTGIS	-0.657382	4.78402	-13.531	7.17293e-39	1.61682e-36
PDZK1IP1	0.670223	8.22913	13.5289	7.34878e-39	1.63575e-36
PTGER3	-0.507094	3.72633	-13.5216	8.01222e-39	1.7614e-36
CLDN11	-0.525318	3.52401	-13.487	1.20293e-38	2.61226e-36
ARMCX1	-0.627365	5.89724	-13.4812	1.28764e-38	2.76254e-36
CDH11	-0.602733	6.32686	-13.4714	1.44546e-38	3.0642e-36
COLEC12	-0.814859	5.23461	-13.3586	5.40549e-38	1.11925e-35
IL17A	0.659644	3.02465	13.3573	5.48353e-38	1.12236e-35
JAM2	-0.567172	4.68667	-13.3396	6.74182e-38	1.36422e-35
EPHA3	-0.511256	3.68018	-13.3311	7.4461e-38	1.48981e-35
KCNMA1	-0.594665	4.31934	-13.3067	9.88249e-38	1.95531e-35
CACNA2D1	-0.55867	4.58235	-13.2968	1.10962e-37	2.17131e-35
FRMD6	-0.722718	6.1076	-13.2443	2.03886e-37	3.90388e-35
ZNF667-AS1	-0.51901	4.44298	-13.2351	2.27054e-37	4.30123e-35
ZNF521	-0.596621	4.52755	-13.2276	2.47627e-37	4.64158e-35
FERMT2	-0.611149	6.05554	-13.2235	2.59686e-37	4.8169e-35
TMC5	0.517033	7.4637	13.2215	2.65643e-37	4.84383e-35
FBN1	-0.655079	6.46302	-13.2212	2.66578e-37	4.84383e-35
MYH11	-0.653103	6.17982	-13.2109	3.00392e-37	5.40312e-35
ZNF532	-0.502963	5.99321	-13.2049	3.21969e-37	5.73331e-35
MN1	-0.63735	4.4229	-13.1947	3.61991e-37	6.38215e-35
CHRDL1	-1.01422	5.04375	-13.189	3.86865e-37	6.75382e-35
PKD2	-0.521432	6.21776	-13.1676	4.95161e-37	8.56051e-35
TMEM47	-0.641518	6.24975	-13.1634	5.19982e-37	8.90319e-35
HSD17B6	-0.639214	4.81005	-13.0886	1.22969e-36	2.02751e-34
DUOX2	1.29911	7.00954	13.0496	1.92365e-36	3.1426e-34
GLI3	-0.519812	4.59772	-13.0357	2.25673e-36	3.62032e-34
C14orf132	-0.517784	4.75506	-13.0311	2.37628e-36	3.72252e-34
OMD	-0.819941	3.16244	-13.0309	2.38315e-36	3.72252e-34
SMARCA1	-0.512722	5.09473	-13.0152	2.85262e-36	4.4171e-34
C1QTNF7	-0.513045	3.27514	-13.0057	3.17786e-36	4.87828e-34
LMO3	-0.540575	3.16299	-12.9727	4.63301e-36	6.93277e-34
VGLL3	-0.666421	3.88947	-12.9589	5.42255e-36	7.98011e-34
COMP	-1.05115	5.60566	-12.9533	5.78279e-36	8.4405e-34
SFRP2	-1.30112	6.9718	-12.9468	6.22933e-36	9.01834e-34
FHL1	-0.624348	6.34756	-12.9394	6.77588e-36	9.73049e-34
OGN	-1.01506	3.6447	-12.9063	9.87575e-36	1.3847e-33
PPP1R3C	-0.547062	4.26384	-12.8663	1.55555e-35	2.14726e-33
DMBT1	1.24348	7.73467	12.8511	1.84832e-35	2.53177e-33
CLIP4	-0.528889	4.13152	-12.8368	2.17339e-35	2.95431e-33
CYP1B1	-0.832666	4.32668	-12.8192	2.65076e-35	3.57592e-33
GLIS2	-0.512627	6.11009	-12.8017	3.23004e-35	4.32461e-33
NEXN	-0.752987	5.4832	-12.7897	3.69938e-35	4.87961e-33
MEIS2	-0.818364	5.24923	-12.7503	5.77358e-35	7.55956e-33
MEIS1	-0.618444	5.02853	-12.7487	5.87619e-35	7.58242e-33
SPARCL1	-0.607284	8.19028	-12.7289	7.34434e-35	9.34148e-33
PCDH7	-0.521889	4.32339	-12.7219	7.94592e-35	9.9643e-33
COL8A1	-0.601179	5.16109	-12.7191	8.20128e-35	1.01417e-32
SPOCK1	-0.966464	6.00526	-12.7078	9.30731e-35	1.143e-32
TMEM200B	-0.512696	4.97364	-12.7009	1.00664e-34	1.2194e-32
C2orf40	-0.700501	3.18036	-12.6688	1.44319e-34	1.73641e-32
HTR2B	-0.813382	3.40922	-12.6555	1.67379e-34	2.00035e-32
TSPYL5	-0.565058	4.90648	-12.6402	1.98651e-34	2.35825e-32
CDH2	-0.566276	4.19917	-12.637	2.0606e-34	2.43001e-32
MAP1B	-0.526768	5.30955	-12.6135	2.67929e-34	3.11831e-32
HOPX	-0.502684	4.85314	-12.5745	4.14082e-34	4.78803e-32
CNN1	-0.800552	7.00213	-12.5634	4.68572e-34	5.38313e-32
DACT1	-0.64266	5.93395	-12.5525	5.28984e-34	6.03822e-32
GPC6	-0.566378	5.75388	-12.5405	6.0459e-34	6.81388e-32
CASP1	0.60175	7.56978	12.5124	8.26768e-34	9.25928e-32
VCAN	-0.67442	7.62778	-12.4938	1.01645e-33	1.12422e-31
SCG2	-0.721183	4.6928	-12.4673	1.36305e-33	1.47999e-31
MAMDC2	-0.735321	3.0856	-12.4422	1.80015e-33	1.91948e-31
PGM5	-0.592518	4.52474	-12.3996	2.87993e-33	3.01664e-31
CORIN	-0.520465	3.73378	-12.3719	3.90973e-33	4.07138e-31
TNFSF4	-0.64293	5.11086	-12.2977	8.83944e-33	8.89288e-31
NKX3-2	-0.518932	4.74435	-12.2902	9.59289e-33	9.59667e-31
ISM1	-0.641422	3.97656	-12.2727	1.16193e-32	1.15589e-30
MEOX2	-0.6132	2.96737	-12.2561	1.39374e-32	1.37118e-30
LRCH2	-0.537332	3.54473	-12.219	2.08949e-32	2.01122e-30
SCUBE2	-0.542224	4.53395	-12.2112	2.2745e-32	2.17753e-30
SULF1	-0.710403	8.09154	-12.1721	3.48507e-32	3.301e-30
RGMA	-0.508167	4.72222	-12.1597	3.98583e-32	3.71601e-30
LAMP5	-0.61492	4.62323	-12.1408	4.89437e-32	4.53927e-30
TENM4	-0.505963	4.51443	-12.1094	6.87915e-32	6.31428e-30
DPT	-0.714825	5.54773	-12.0753	9.9527e-32	9.0886e-30
C7	-0.665732	4.38015	-12.0668	1.09142e-31	9.86548e-30
GRP	-0.84475	4.86827	-11.9811	2.74778e-31	2.41033e-29
SGCE	-0.571665	5.6385	-11.9747	2.94349e-31	2.56935e-29
APOD	-0.812131	6.47644	-11.9667	3.20802e-31	2.78659e-29
PDZRN4	-0.666021	2.89271	-11.958	3.52161e-31	3.02943e-29
PRICKLE2	-0.502368	5.09626	-11.9535	3.69743e-31	3.15024e-29
SYNC	-0.655747	4.34826	-11.9528	3.72276e-31	3.15672e-29
CDO1	-0.531477	3.57601	-11.9372	4.40245e-31	3.71537e-29
MAB21L2	-0.738801	5.31281	-11.897	6.77244e-31	5.66183e-29
THBS2	-0.85632	7.79066	-11.8891	7.36722e-31	6.07352e-29
FABP4	-0.758119	4.09843	-11.8809	8.03602e-31	6.59435e-29
MATN3	-0.62667	3.47274	-11.8614	9.89783e-31	7.97515e-29
CHRNA3	-0.52676	4.48111	-11.8414	1.22529e-30	9.82825e-29
GAP43	-0.567777	3.43296	-11.8014	1.875e-30	1.47084e-28
IGF1	-0.526281	3.8482	-11.7316	3.92859e-30	3.01536e-28
CRYAB	-0.546988	6.29285	-11.696	5.72156e-30	4.35401e-28
SCN7A	-0.582922	2.5851	-11.6829	6.57215e-30	4.95891e-28
RBMS1	-0.529436	6.72282	-11.6697	7.5513e-30	5.64983e-28
SYNM	-0.88295	5.96041	-11.6439	9.90418e-30	7.34849e-28
AEBP1	-0.576496	7.87937	-11.6007	1.55996e-29	1.11112e-27
NBEA	-0.569558	3.54279	-11.5594	2.40275e-29	1.69114e-27
AMIGO2	-0.639777	7.29563	-11.5539	2.54579e-29	1.76615e-27
SERPINF1	-0.544374	8.12391	-11.5445	2.80602e-29	1.92922e-27
FIBIN	-0.513502	5.74617	-11.5191	3.65813e-29	2.46744e-27
CASP5	0.572603	5.97722	11.5162	3.77183e-29	2.525e-27
FMO2	-0.517907	3.84064	-11.44	8.33081e-29	5.31709e-27
OLFML3	-0.528641	7.00213	-11.4241	9.82511e-29	6.2041e-27
ARMCX2	-0.559717	6.17741	-11.3866	1.44711e-28	8.94748e-27
NOX4	-0.538909	3.79593	-11.3862	1.45279e-28	8.95148e-27
TMEM255A	-0.516917	2.98458	-11.3512	2.08517e-28	1.2716e-26
FGF13	-0.630701	4.08501	-11.3495	2.12194e-28	1.28961e-26
NXN	-0.553487	6.9851	-11.3267	2.68429e-28	1.59863e-26
ISLR	-0.598151	6.79198	-11.2988	3.57711e-28	2.10919e-26
BCHE	-0.737802	2.98957	-11.2969	3.64618e-28	2.14282e-26
CYBRD1	-0.541299	6.60096	-11.2716	4.72535e-28	2.73196e-26
CASQ2	-0.736094	4.24739	-11.2478	6.03081e-28	3.45308e-26
MMP10	0.82222	4.99416	11.1991	9.9157e-28	5.51778e-26
CCL28	0.579757	6.0731	11.1848	1.14721e-27	6.3442e-26
FAP	-0.740892	6.30823	-11.1685	1.35404e-27	7.42774e-26
OLFML2B	-0.513758	6.73616	-11.161	1.46178e-27	7.96021e-26
COL11A1	-0.803672	5.87905	-11.0973	2.78875e-27	1.5094e-25
BMPR1B	-0.517111	3.04831	-11.0854	3.14645e-27	1.6725e-25
GLT8D2	-0.525353	6.11681	-11.0382	5.07016e-27	2.63989e-25
IL1A	0.537889	4.40343	10.9702	1.00443e-26	5.13964e-25
MMP3	1.01784	7.63986	10.9494	1.23663e-26	6.29163e-25
TCEAL2	-0.683129	2.86238	-10.9468	1.26958e-26	6.44086e-25
F13A1	-0.715668	5.97	-10.9313	1.48316e-26	7.50301e-25
FAM129A	-0.542042	5.66962	-10.8968	2.09288e-26	1.04685e-24
CFH	-0.55124	5.7771	-10.8645	2.88707e-26	1.42017e-24
GPNMB	-0.592772	6.52436	-10.8586	3.0617e-26	1.4978e-24
AGTR1	-0.591412	3.20773	-10.8329	3.95191e-26	1.87159e-24
COL10A1	-1.02518	6.18663	-10.7985	5.56083e-26	2.599e-24
SHISA2	-0.677338	5.1685	-10.6316	2.87515e-25	1.25485e-23
GREM2	-0.583287	3.73371	-10.5915	4.25109e-25	1.82408e-23
GAS1	-0.693003	5.05965	-10.5904	4.29922e-25	1.84029e-23
SERPING1	-0.522236	7.52226	-10.5839	4.58084e-25	1.95146e-23
RERG	-0.52414	4.29847	-10.5736	5.0642e-25	2.142e-23
CTHRC1	-0.688763	8.40677	-10.4404	1.83961e-24	7.31203e-23
IL1B	0.612335	7.01673	10.4364	1.91332e-24	7.55443e-23
UBE2E2	-0.506275	6.05871	-10.4057	2.57134e-24	1.00412e-22
FN1	-0.510159	7.94616	-10.3905	2.97448e-24	1.15648e-22
GPM6A	-0.554511	3.15857	-10.3566	4.11868e-24	1.58404e-22
C8orf88	-0.517494	3.72826	-10.3518	4.3091e-24	1.65371e-22
TCEAL7	-0.541417	4.34421	-10.3323	5.19491e-24	1.96821e-22
RAB31	-0.516711	7.78176	-10.2529	1.10667e-23	4.097e-22
RSPO3	-0.706525	4.93133	-10.2416	1.2322e-23	4.52408e-22
KCTD12	-0.509431	7.47917	-10.0639	6.57571e-23	2.26926e-21
TIMP3	-0.573645	6.83437	-10.0542	7.19774e-23	2.47433e-21
ATP1A2	-0.531596	3.16142	-10.0098	1.08939e-22	3.68796e-21
MRGPRF	-0.523686	5.81644	-9.95556	1.80261e-22	5.90542e-21
GREM1	-0.81271	7.53871	-9.91003	2.74706e-22	8.79801e-21
C4BPA	0.679604	5.97887	9.85678	4.48727e-22	1.41675e-20
STMN2	-0.620676	4.69391	-9.83446	5.50853e-22	1.72999e-20
TMEM100	-0.507311	3.59808	-9.81794	6.4098e-22	2.00596e-20
PCDHB16	-0.588738	3.52129	-9.80413	7.27402e-22	2.26448e-20
XDH	0.500358	6.3391	9.71899	1.58125e-21	4.77242e-20
SFRP1	-0.527577	3.73508	-9.70534	1.79007e-21	5.38442e-20
PRRX1	-0.539172	5.3713	-9.4705	1.47679e-20	4.03332e-19
MXRA5	-0.514908	7.95103	-9.44841	1.79703e-20	4.85581e-19
GHR	-0.633674	4.0976	-9.41958	2.32034e-20	6.13942e-19
ACTC1	-0.50403	5.15555	-9.37515	3.43605e-20	8.89329e-19
PRIMA1	-0.528469	3.83615	-9.37497	3.44144e-20	8.89431e-19
CXCL8	0.680944	8.15307	9.35856	3.97691e-20	1.02042e-18
HAND1	-0.654344	4.10912	-9.30815	6.1929e-20	1.55979e-18
MMRN1	-0.533997	3.29955	-9.25335	9.99997e-20	2.45613e-18
SRPX	-0.540053	5.99285	-9.23623	1.16088e-19	2.82402e-18
ADH1B	-0.680136	3.73194	-9.21844	1.3552e-19	3.27437e-18
C2CD4A	0.643284	6.85941	9.18327	1.83913e-19	4.35125e-18
NRXN3	-0.505058	4.36084	-8.98504	1.00906e-18	2.21284e-17
OLR1	-0.595095	4.46864	-8.94287	1.44351e-18	3.0895e-17
ST6GAL2	-0.554122	3.35523	-8.82203	3.99566e-18	8.09451e-17
CHIT1	-0.55757	4.00515	-8.72533	8.94794e-18	1.75674e-16
S100A7	0.620265	3.3598	8.70599	1.05044e-17	2.04428e-16
ADIPOQ	-0.564137	2.46149	-8.67229	1.38797e-17	2.66619e-16
C3	-0.555184	8.1085	-8.61141	2.29092e-17	4.28962e-16
IL13RA2	0.516619	4.15244	8.50888	5.2908e-17	9.43077e-16
MMP1	0.816794	8.11148	8.50177	5.60513e-17	9.9413e-16
VIP	-0.702305	4.628	-8.41403	1.1389e-16	1.94817e-15
EPYC	-0.803757	3.40324	-8.34317	2.00969e-16	3.3508e-15
PIGR	0.719334	9.03027	8.21172	5.7009e-16	8.98371e-15
CHRDL2	-0.58894	5.15768	-8.08034	1.59325e-15	2.36228e-14
PF4	0.572759	6.02041	7.90414	6.18164e-15	8.54631e-14
MRC1	-0.519998	6.38472	-7.81881	1.18081e-14	1.58095e-13
CXCL6	0.591127	4.59961	7.8021	1.33943e-14	1.77861e-13
MARCO	-0.527803	5.07801	-7.74486	2.05894e-14	2.66838e-13
REG3A	0.742748	5.70007	7.50329	1.22579e-13	1.43697e-12
SPINK1	0.567062	9.51581	7.40478	2.50128e-13	2.81545e-12
SLC6A14	0.735268	5.42904	7.3875	2.83227e-13	3.16202e-12
PLAC8	0.607096	8.03512	7.21894	9.39214e-13	9.68418e-12
CST4	-0.512859	5.83925	-6.99927	4.31879e-12	4.04761e-11
CEACAM7	0.70357	7.42233	6.59247	6.52322e-11	5.26082e-10
CXCL5	0.55807	4.97401	6.54881	8.65589e-11	6.86878e-10
REG1B	0.929651	5.8467	6.30218	4.14486e-10	2.993e-09
HCAR3	0.558883	4.55225	6.19241	8.18073e-10	5.69485e-09
PPBP	0.679424	4.83879	5.94657	3.60816e-09	2.29384e-08
OLFM4	0.7865	9.21432	5.83034	7.1432e-09	4.32797e-08
ACE2	0.506345	6.67786	5.81746	7.69865e-09	4.64869e-08
REG1A	0.754574	7.40545	5.11951	3.57729e-07	1.67237e-06
TAC1	-0.514771	3.94643	-4.98764	7.03301e-07	3.13484e-06
CLCA4	0.610869	5.15881	4.75272	2.2555e-06	9.3252e-06
RPS4Y1	0.504908	7.05852	3.28081	0.00106554	0.00275867

## Sheet: Table S8
Table S8. The relationship between NRS-score and clinical characteristics
id	age	gender	T	M	N	GPRASP1	LAMP5
GRP	1.664(0.097)	0.525(0.600)	-4.217(4.997e-05)	-3.134(0.002)	-5.081(6.62e-07)	374(0.490)	372.999(0.461)
FABP4	1.665(0.097)	0.93(0.353)	-2.853(0.005)	-1.651(0.103)	-2.56(0.011)	374(0.490)	368.917(0.521)
MMP10	0.058(0.954)	-0.036(0.971)	1.715(0.089)	1.6(0.113)	0.856(0.393)	374(0.490)	372.618(0.467)
MMP1	0.191(0.849)	-0.328(0.743)	1.596(0.113)	0.959(0.340)	1.066(0.287)	374(0.490)	372.839(0.463)
SPINK1	0.558(0.577)	-0.671(0.503)	1.292(0.199)	0.256(0.799)	1.516(0.131)	374(0.490)	370.157(0.503)
CLCA4	-0.357(0.722)	-0.504(0.615)	0.32(0.750)	0.595(0.554)	1.606(0.109)	374(0.490)	372.065(0.475)
NRS-score	0.882(0.379)	0.87(0.385)	-2.978(0.004)	-2.312(0.023)	-3.494(5.514e-04)	374(0.490)	373.154(0.459)
